# Supplementary material for: Seasonal characteristics of influenza vary regionally across US
Source: PLoS One. 2019 Mar 6;14(3):e0212511. doi: 10.1371/journal.pone.0212511 (PMC6402651; doi:10.1371/journal.pone.0212511)
Supplement: S1 File — Excel spreadsheet with the raw results for each influenza year, influenza type and subregion. (CSV) [file pone.0212511.s001.csv]

mr	baseline	end_wnd	epidemic	strt_wnd	ratio	p-val	i	q-val	sig	ratio_diff	log_ratio	total	Flu Type	Year
Honolulu	17	5/11/17	273	8/14/16	16.05882353	1.34E-11	3	0.000810811	1	0.067663582	1.205713726	290	A	2016/2017
Detroit	1	6/2/17	780	9/5/16	780	0.070753119	12	0.003243243	0	3.286516854	2.892094603	781	A	2016/2017
Columbus	2	5/11/17	1196	8/14/16	598	0.028315109	11	0.002972973	0	2.519662921	2.776701184	1198	A	2016/2017
Atlanta	27	5/21/17	3561	8/24/16	131.8888889	0.526295817	26	0.007027027	0	0.55571161	2.12020821	3588	A	2016/2017
Kansas City	1	4/27/17	400	7/31/16	400	0.530897679	27	0.007297297	0	1.685393258	2.602059991	401	A	2016/2017
St Louis	1	6/22/17	153	9/25/16	153	1	35	0.009459459	0	0.644662921	2.184691431	154	A	2016/2017
Buffalo	1	5/11/17	606	8/14/16	606	0.199669497	16	0.004324324	0	2.553370787	2.782472624	607	A	2016/2017
Denver	1	6/19/17	543	9/22/16	543	0.278676142	19	0.005135135	0	2.287921348	2.73479983	544	A	2016/2017
Milwaukee	3	6/30/17	866	10/3/16	288.6666667	0.393077066	21	0.005675676	0	1.216292135	2.460396637	869	A	2016/2017
Omaha	3	5/22/17	712	8/25/16	237.3333333	0.639233552	29	0.007837838	0	1	2.375358739	715	A	2016/2017
Nashville	3	5/20/17	315	8/23/16	105	0.474055822	23	0.006216216	0	0.44241573	2.021189299	318	A	2016/2017
Phoenix	11	6/24/17	2721	9/27/16	247.3636364	0.112976685	13	0.003513514	0	1.042262513	2.393335857	2732	A	2016/2017
Corpus Christi	1	3/28/17	299	7/1/16	299	0.72771594	31	0.008378378	0	1.259831461	2.475671188	300	A	2016/2017
Des Moines	1	5/25/17	1730	8/28/16	1730	0.000216062	8	0.002162162	1	7.289325843	3.238046103	1731	A	2016/2017
Raleigh	9	6/1/17	3427	9/4/16	380.7777778	0.001986289	9	0.002432432	1	1.604400749	2.580671595	3436	A	2016/2017
Charleston	2	5/17/17	237	8/20/16	118.5	0.675183221	30	0.008108108	0	0.499297753	2.07371835	239	A	2016/2017
Albuquerque	2	6/8/17	565	9/11/16	282.5	0.597406013	28	0.007567568	0	1.190308989	2.451018452	567	A	2016/2017
Lubbock	8	5/22/17	2020	8/25/16	252.5	0.160901468	14	0.003783784	0	1.063904494	2.402261382	2028	A	2016/2017
Knoxville	1	5/23/17	546	8/26/16	546	0.279533395	20	0.005405405	0	2.300561798	2.737192643	547	A	2016/2017
Louisville	21	6/20/17	2390	9/23/16	113.8095238	0.250027861	17	0.004594595	0	0.47953451	2.056178606	2411	A	2016/2017
Austin	59	6/30/17	3019	10/3/16	51.16949153	1.06E-11	2	0.000540541	1	0.21560179	1.709011101	3078	A	2016/2017
Richmond	5	6/6/17	750	9/9/16	150	1	35	0.009459459	0	0.632022472	2.176091259	755	A	2016/2017
Birmingham	36	6/16/17	1198	9/19/16	33.27777778	8.46E-13	1	0.00027027	1	0.140215356	1.522154317	1234	A	2016/2017
Memphis	11	5/30/17	1340	9/2/16	121.8181818	0.495918694	25	0.006756757	0	0.513278856	2.085712113	1351	A	2016/2017
New Orleans	10	6/16/17	1623	9/19/16	162.3	1	35	0.009459459	0	0.683848315	2.21031852	1633	A	2016/2017
Sioux Falls	1	6/24/17	239	9/27/16	239	1	35	0.009459459	0	1.007022472	2.378397901	240	A	2016/2017
Oklahoma City	19	6/18/17	6788	9/21/16	357.2631579	3.09E-05	6	0.001621622	1	1.505322295	2.552988233	6807	A	2016/2017
Midland	7	6/4/17	1808	9/7/16	258.2857143	0.182342303	15	0.004054054	0	1.088282504	2.412100386	1815	A	2016/2017
Houston	10	6/5/17	1049	9/8/16	104.9	0.250876929	18	0.004864865	0	0.441994382	2.020775488	1059	A	2016/2017
Orlando	26	5/27/17	1402	8/30/16	53.92307692	8.31E-06	5	0.001351351	1	0.227203976	1.731774666	1428	A	2016/2017
Minneapolis	7	6/30/17	2713	10/3/16	387.5714286	0.006674182	10	0.002702703	0	1.633025682	2.588351754	2720	A	2016/2017
Chicago	4	5/24/17	711	8/27/16	177.75	1	35	0.009459459	0	0.748946629	2.249809609	715	A	2016/2017
Boston	8	6/28/17	1684	10/1/16	210.5	0.444409313	22	0.005945946	0	0.886938202	2.3232521	1692	A	2016/2017
New York City	3	6/14/17	327	9/17/16	109	0.486537207	24	0.006486486	0	0.459269663	2.037426498	330	A	2016/2017
Washington DC	2	6/8/17	2726	9/11/16	1363	6.24E-06	4	0.001081081	1	5.742977528	3.134495856	2728	A	2016/2017
Charlotte	27	5/25/17	1657	8/28/16	61.37037037	5.87E-05	7	0.001891892	1	0.258583021	1.787958744	1684	A	2016/2017
Dallas	35	5/26/17	5180	8/29/16	148	0.929236915	32	0.008648649	0	0.623595506	2.170261715	5215	A	2016/2017
Honolulu	16	6/26/17	163	9/29/16	10.1875	2.62E-08	5	0.001470588	1	0.099297771	1.008067622	179	B	2016/2017
Detroit	4	6/23/17	601	9/26/16	150.25	0.052471152	24	0.007058824	0	1.464489832	2.176814481	605	B	2016/2017
Columbus	2	5/11/17	825	8/14/16	412.5	0.00024641	8	0.002352941	1	4.020645962	2.615423953	827	B	2016/2017
Atlanta	43	5/26/17	3330	8/29/16	77.44186047	0.088902782	26	0.007647059	0	0.754827403	1.888975778	3373	B	2016/2017
Kansas City	1	5/15/17	226	8/18/16	226	0.193115162	30	0.008823529	0	2.202826636	2.354108439	227	B	2016/2017
Buffalo	1	6/10/17	393	9/13/16	393	0.016868334	22	0.006470588	0	3.830579062	2.59439255	394	B	2016/2017
Denver	3	6/25/17	328	9/28/16	109.3333333	0.386234214	33	0.009705882	0	1.065674243	2.038752589	331	B	2016/2017
Milwaukee	1	5/29/17	506	9/1/16	506	0.004199132	16	0.004705882	1	4.93199238	2.704150517	507	B	2016/2017
Omaha	1	5/17/17	397	8/20/16	397	0.016898517	23	0.006764706	0	3.869567144	2.598790507	398	B	2016/2017
Nashville	12	5/20/17	179	8/23/16	14.91666667	6.50E-05	7	0.002058824	1	0.145393056	1.173671785	191	B	2016/2017
Phoenix	11	6/30/17	2827	10/3/16	257	7.18E-10	4	0.001176471	1	2.504984272	2.409933123	2838	B	2016/2017
Corpus Christi	2	3/28/17	198	7/1/16	99	0.777541261	34	0.01	0	0.964955031	1.995635195	200	B	2016/2017
Des Moines	2	5/25/17	662	8/28/16	331	0.001896116	13	0.003823529	1	3.22626379	2.519827994	664	B	2016/2017
Raleigh	11	6/2/17	1490	9/5/16	135.4545455	0.003398996	15	0.004411765	1	1.320278233	2.131793583	1501	B	2016/2017
Charleston	7	5/16/17	150	8/19/16	21.42857143	0.014402125	20	0.005882353	0	0.208864725	1.330993219	157	B	2016/2017
Lubbock	21	5/18/17	864	8/21/16	41.14285714	0.107847803	28	0.008235294	0	0.401020273	1.614294448	885	B	2016/2017
Knoxville	1	5/18/17	468	8/21/16	468	0.005784311	18	0.005294118	0	4.5616056	2.670245853	469	B	2016/2017
Louisville	34	6/1/17	1131	9/4/16	33.26470588	0.002286163	14	0.004117647	1	0.324231771	1.521983688	1165	B	2016/2017
Austin	60	6/12/17	1657	9/15/16	27.61666667	1.76E-07	6	0.001764706	1	0.269180217	1.441171258	1717	B	2016/2017
Richmond	5	6/6/17	523	9/9/16	104.6	0.231324683	31	0.009117647	0	1.019538346	2.019531685	528	B	2016/2017
Birmingham	77	6/3/17	1396	9/6/16	18.12987013	7.64E-18	1	0.000294118	1	0.176712216	1.258394693	1473	B	2016/2017
Memphis	22	5/19/17	559	8/22/16	25.40909091	0.000378781	10	0.002941176	1	0.24766293	1.404989127	581	B	2016/2017
New Orleans	25	6/16/17	1108	9/19/16	44.32	0.155412005	29	0.008529412	0	0.431987949	1.646599752	1133	B	2016/2017
Sioux Falls	1	6/3/17	221	9/6/16	221	0.281535037	32	0.009411765	0	2.154091533	2.344392274	222	B	2016/2017
Oklahoma City	44	6/8/17	4426	9/11/16	100.5909091	0.000309122	9	0.002647059	1	0.980461654	2.002558733	4470	B	2016/2017
Midland	11	6/2/17	1097	9/5/16	99.72727273	0.092390231	27	0.007941176	0	0.972043773	1.998813942	1108	B	2016/2017
Houston	25	5/28/17	732	8/31/16	29.28	0.001298386	12	0.003529412	1	0.285392761	1.466571072	757	B	2016/2017
Orlando	60	6/16/17	1167	9/19/16	19.45	3.75E-13	2	0.000588235	1	0.189579549	1.288919606	1227	B	2016/2017
Minneapolis	6	6/9/17	2579	9/12/16	429.8333333	5.45E-12	3	0.000882353	1	4.189594317	2.633300092	2585	B	2016/2017
Chicago	4	5/25/17	734	8/28/16	183.5	0.012237928	19	0.005588235	0	1.788578264	2.263636069	738	B	2016/2017
Boston	5	6/28/17	796	10/1/16	159.2	0.016369249	21	0.006176471	0	1.551725666	2.201943063	801	B	2016/2017
Washington DC	14	5/31/17	1708	9/3/16	122	0.004534323	17	0.005	1	1.189136503	2.086359831	1722	B	2016/2017
Charlotte	40	5/18/17	1344	8/21/16	33.6	0.000898719	11	0.003235294	1	0.327499889	1.526339277	1384	B	2016/2017
Dallas	60	6/13/17	2736	9/16/16	45.6	0.056260669	25	0.007352941	0	0.444464135	1.658964843	2796	B	2016/2017
Honolulu	11	4/7/18	529	7/11/17	48.09090909	0.001437376	7	0.001666667	1	0.228124936	1.682062987	540	A	2017/2018
Albany	1	5/19/18	877	8/22/17	877	0.035786204	15	0.003571429	0	4.160153603	2.942999593	878	A	2017/2018
Detroit	1	5/29/18	1418	9/1/17	1418	0.001498186	8	0.001904762	1	6.726451321	3.151676231	1419	A	2017/2018
Cleveland	1	5/15/18	367	8/18/17	367	0.527636712	30.5	0.007261905	0	1.740908064	2.564666064	368	A	2017/2018
Columbus	7	5/16/18	2190	8/19/17	312.8571429	0.034117542	13	0.003095238	0	1.484074994	2.495346075	2197	A	2017/2018
Atlanta	15	5/11/18	3665	8/14/17	244.3333333	0.039319203	16	0.003809524	0	1.15902417	2.38798272	3680	A	2017/2018
Kansas City	1	6/8/18	560	9/11/17	560	0.19571826	22	0.005238095	0	2.656426474	2.748188027	561	A	2017/2018
Seattle	1	5/11/18	394	8/14/17	394	0.532808806	32	0.007619048	0	1.868985769	2.595496222	395	A	2017/2018
Buffalo	1	5/26/18	429	8/29/17	429	0.380237599	26	0.006190476	0	2.035012424	2.632457292	430	A	2017/2018
Denver	27	5/23/18	3628	8/26/17	134.3703704	0.681662514	35	0.008333333	0	0.637401802	2.128303514	3655	A	2017/2018
Milwaukee	7	5/17/18	1472	8/20/17	210.2857143	0.423639291	27	0.006428571	0	0.997515247	2.32280977	1479	A	2017/2018
Omaha	7	6/23/18	2205	9/26/17	315	0.034310947	14	0.003333333	0	1.494239892	2.498310554	2212	A	2017/2018
Indianapolis	11	5/18/18	2202	8/21/17	200.1818182	0.357641509	25	0.005952381	0	0.949586217	2.301424629	2213	A	2017/2018
Miami	77	6/15/18	1318	9/18/17	17.11688312	6.09E-43	1	0.000238095	1	0.081195967	1.233424685	1395	A	2017/2018
Phoenix	10	6/5/18	1302	9/8/17	130.2	0.733822066	37	0.008809524	0	0.617619155	2.114610984	1312	A	2017/2018
Corpus Christi	3	3/28/18	364	7/1/17	121.3333333	0.743244315	39	0.009285714	0	0.575559069	2.083980129	367	A	2017/2018
Des Moines	10	6/8/18	2069	9/11/17	206.9	0.342149483	24	0.005714286	0	0.98145471	2.315760491	2079	A	2017/2018
Raleigh	1	4/25/18	934	7/29/17	934	0.025164995	11	0.002619048	0	4.430539869	2.970346876	935	A	2017/2018
Charleston	3	4/6/18	354	7/10/17	118	0.739742933	38	0.009047619	0	0.559747007	2.071882007	357	A	2017/2018
Albuquerque	1	5/12/18	713	8/15/17	713	0.102756409	18	0.004285714	0	3.382200136	2.85308953	714	A	2017/2018
Lubbock	6	5/27/18	2408	8/30/17	401.3333333	0.00525242	9	0.002142857	0	1.903772306	2.603505232	2414	A	2017/2018
Knoxville	1	4/19/18	643	7/23/17	643	0.142270826	19	0.00452381	0	3.050146826	2.808210973	644	A	2017/2018
Louisville	16	5/28/18	2954	8/31/17	184.625	0.424886635	28	0.006666667	0	0.875790603	2.266290508	2970	A	2017/2018
Austin	24	6/14/18	2294	9/17/17	95.58333333	0.055025769	17	0.004047619	0	0.453410888	1.980382172	2318	A	2017/2018
Richmond	1	6/1/18	367	9/4/17	367	0.527636712	30.5	0.007261905	0	1.740908064	2.564666064	368	A	2017/2018
Pittsburgh	1	5/25/18	204	8/28/17	204	1	41.5	0.009880952	0	0.967698215	2.309630167	205	A	2017/2018
Birmingham	64	5/25/18	4696	8/28/17	73.375	2.08E-06	4	0.000952381	1	0.348063022	1.865548114	4760	A	2017/2018
Memphis	9	6/25/18	2078	9/28/17	230.8888889	0.178085552	21	0.005	0	1.095248852	2.363403034	2087	A	2017/2018
New Orleans	10	4/27/18	1376	7/31/17	137.6	0.868597895	40	0.00952381	0	0.652721934	2.138618434	1386	A	2017/2018
Oklahoma City	18	5/30/18	6183	9/2/17	343.5	5.76E-05	6	0.001428571	1	1.629433025	2.535926741	6201	A	2017/2018
Midland	9	5/18/18	1902	8/21/17	211.3333333	0.323206496	23	0.00547619	0	1.002484753	2.324968003	1911	A	2017/2018
Houston	9	4/24/18	1768	7/28/17	196.4444444	0.464772775	29	0.006904762	0	0.931857541	2.293239751	1777	A	2017/2018
Orlando	89	5/31/18	6091	9/3/17	68.43820225	1.49E-09	2	0.00047619	1	0.324644736	1.835298593	6180	A	2017/2018
Minneapolis	2	6/22/18	1390	9/25/17	695	0.007656005	10	0.002380952	0	3.296814999	2.841984805	1392	A	2017/2018
Chicago	8	5/24/18	1958	8/27/17	244.75	0.163103308	20	0.004761905	0	1.161000678	2.3887227	1966	A	2017/2018
Boston	11	6/3/18	2993	9/6/17	272.0909091	0.030803656	12	0.002857143	0	1.290695525	2.434714032	3004	A	2017/2018
New York City	9	6/22/18	1155	9/25/17	128.3333333	0.7179831	36	0.008571429	0	0.6087644	2.108339475	1164	A	2017/2018
Washington DC	4	6/5/18	806	9/8/17	201.5	0.668967593	34	0.008095238	0	0.955839169	2.30427505	810	A	2017/2018
Charlotte	15	5/25/18	2645	8/28/17	176.3333333	0.548561144	33	0.007857143	0	0.836458098	2.246334417	2660	A	2017/2018
Dallas	17	4/25/18	6756	7/29/17	397.4117647	2.04E-06	3	0.000714286	1	1.88516988	2.59924072	6773	A	2017/2018
Honolulu	24	5/25/18	338	8/28/17	14.08333333	2.40E-11	5	0.001282051	1	0.085873984	1.148705459	362	B	2017/2018
Albany	1	5/19/18	388	8/22/17	388	0.100657969	23	0.005897436	0	2.365853659	2.588831726	389	B	2017/2018
Detroit	1	6/26/18	730	9/29/17	730	0.002003285	12	0.003076923	1	4.451219512	2.86332286	731	B	2017/2018
Columbus	5	5/25/18	820	8/28/17	164	0.110631703	26	0.006666667	0	1	2.214843848	825	B	2017/2018
Atlanta	31	5/10/18	1665	8/13/17	53.70967742	0.034136782	17	0.004358974	0	0.327498033	1.730052544	1696	B	2017/2018
Kansas City	1	6/8/18	271	9/11/17	271	0.271752975	30	0.007692308	0	1.652439024	2.432969291	272	B	2017/2018
Seattle	1	6/16/18	389	9/19/17	389	0.100906134	24	0.006153846	0	2.37195122	2.589949601	390	B	2017/2018
Buffalo	1	5/19/18	367	8/22/17	367	0.097941025	20	0.005128205	0	2.237804878	2.564666064	368	B	2017/2018
Denver	27	5/23/18	2062	8/26/17	76.37037037	0.762084121	37	0.009487179	0	0.46567299	1.882924897	2089	B	2017/2018
Milwaukee	3	5/17/18	630	8/20/17	210	0.099164531	22	0.005641026	0	1.280487805	2.322219295	633	B	2017/2018
Omaha	2	6/2/18	1436	9/5/17	718	7.01E-06	6	0.001538462	1	4.37804878	2.856124444	1438	B	2017/2018
Indianapolis	15	5/28/18	1208	8/31/17	80.53333333	1	39	0.01	0	0.491056911	1.905975675	1223	B	2017/2018
Miami	61	6/22/18	1136	9/25/17	18.62295082	7.98E-20	2	0.000512821	1	0.113554578	1.270048496	1197	B	2017/2018
Phoenix	6	6/14/18	440	9/17/17	73.33333333	0.827187746	38	0.00974359	0	0.447154472	1.865301426	446	B	2017/2018
Des Moines	3	6/8/18	1309	9/11/17	436.3333333	0.00016887	9	0.002307692	1	2.660569106	2.639818392	1312	B	2017/2018
Raleigh	1	5/25/18	528	8/28/17	528	0.017084754	13	0.003333333	0	3.219512195	2.722633923	529	B	2017/2018
Charleston	6	4/27/18	184	7/31/17	30.66666667	0.029688045	16	0.004102564	0	0.18699187	1.486666573	190	B	2017/2018
Albuquerque	1	5/19/18	492	8/22/17	492	0.036338875	18	0.004615385	0	3	2.691965103	493	B	2017/2018
Lubbock	9	6/15/18	2319	9/18/17	257.6666667	3.71E-05	7	0.001794872	1	1.571138211	2.411058239	2328	B	2017/2018
Knoxville	1	6/5/18	163	9/8/17	163	0.727302571	36	0.009230769	0	0.993902439	2.212187604	164	B	2017/2018
Louisville	18	6/21/18	2403	9/24/17	133.5	0.028493539	15	0.003846154	0	0.81402439	2.125481266	2421	B	2017/2018
Austin	24	6/16/18	1549	9/19/17	64.54166667	0.296501166	31	0.007948718	0	0.393546748	1.809840176	1573	B	2017/2018
Richmond	1	6/1/18	369	9/4/17	369	0.097990399	21	0.005384615	0	2.25	2.567026366	370	B	2017/2018
Birmingham	80	6/29/18	2470	10/2/17	30.875	6.13E-13	3	0.000769231	1	0.188262195	1.489606966	2550	B	2017/2018
Memphis	7	5/24/18	1931	8/27/17	275.8571429	0.000114141	8	0.002051282	1	1.682055749	2.440684234	1938	B	2017/2018
New Orleans	15	5/16/18	825	8/19/17	55	0.15383186	28	0.007179487	0	0.335365854	1.740362689	840	B	2017/2018
Oklahoma City	9	6/2/18	4041	9/5/17	449	5.17E-12	4	0.001025641	1	2.737804878	2.652246341	4050	B	2017/2018
Midland	13	5/27/18	1367	8/30/17	105.1538462	0.385931507	33	0.008461538	0	0.641181989	2.021825162	1380	B	2017/2018
Houston	8	6/1/18	813	9/4/17	101.625	0.631671447	35	0.008974359	0	0.619664634	2.007000559	821	B	2017/2018
Orlando	137	6/10/18	4099	9/13/17	29.91970803	3.30E-21	1	0.00025641	1	0.182437244	1.475957351	4236	B	2017/2018
Minneapolis	1	6/29/18	393	10/2/17	393	0.102003923	25	0.006410256	0	2.396341463	2.59439255	394	B	2017/2018
Chicago	5	6/16/18	836	9/19/17	167.2	0.111901406	27	0.006923077	0	1.019512195	2.223236273	841	B	2017/2018
Boston	12	6/27/18	1297	9/30/17	108.0833333	0.372467022	32	0.008205128	0	0.659044715	2.03375873	1309	B	2017/2018
New York City	2	5/21/18	1059	8/24/17	529.5	0.000342503	10	0.002564103	1	3.228658537	2.723865964	1061	B	2017/2018
Washington DC	1	6/26/18	507	9/29/17	507	0.024489832	14	0.003589744	0	3.091463415	2.705007959	508	B	2017/2018
Charlotte	26	5/28/18	1455	8/31/17	55.96153846	0.074340747	19	0.004871795	0	0.341228893	1.747889645	1481	B	2017/2018
Dallas	38	4/23/18	5017	7/27/17	132.0263158	0.001714887	11	0.002820513	1	0.805038511	2.120660504	5055	B	2017/2018
