# Supplementary material for: Seasonal characteristics of influenza vary regionally across US
Source: PLoS One. 2019 Mar 6;14(3):e0212511. doi: 10.1371/journal.pone.0212511 (PMC6402651; doi:10.1371/journal.pone.0212511)
Supplement: S2 File — A CSV file that contains the raw data used in this analysis. (CSV) [file pone.0212511.s002.csv]

TestDate	Zip Code	ST	Pos_A	Pos_B	Total_Tests
2016-07-01	76234	TX	0	0	1
2016-07-01	36801	AL	0	0	1
2016-07-01	70601	LA	0	0	1
2016-07-01	79124	TX	0	0	1
2016-07-01	79072	TX	0	0	1
2016-07-01	79072	TX	0	0	1
2016-07-01	78232	TX	0	0	2
2016-07-01	78542	TX	0	0	1
2016-07-01	78542	TX	0	0	1
2016-07-01	78504	TX	0	1	1
2016-07-01	30165	GA	0	0	1
2016-07-01	78664	TX	0	0	1
2016-07-01	85050	AZ	0	0	1
2016-07-01	23834	VA	0	0	1
2016-07-01	78230	TX	0	0	1
2016-07-01	78251	TX	0	0	1
2016-07-01	27405	NC	0	0	1
2016-07-01	22407	VA	0	0	1
2016-07-01	79041	TX	0	0	1
2016-07-01	73065	OK	0	0	1
2016-07-01	75119	TX	0	0	4
2016-07-01	30701	GA	0	0	1
2016-07-01	30701	GA	0	0	1
2016-07-01	30165	GA	0	0	3
2016-07-01	78628	TX	0	0	1
2016-07-01	2301	MA	0	0	1
2016-07-01	48093	MI	0	0	3
2016-07-01	2780	MA	0	0	1
2016-07-01	74055	OK	0	0	1
2016-07-01	72210	AR	0	0	1
2016-07-01	32258	FL	0	1	1
2016-07-01	28372	NC	0	0	1
2016-07-01	28358	NC	0	0	2
2016-07-01	28358	NC	1	0	1
2016-07-01	87105	NM	0	0	1
2016-07-01	75119	TX	0	0	1
2016-07-01	72901	AR	0	0	2
2016-07-01	45424	OH	0	0	1
2016-07-01	34769	FL	0	0	1
2016-07-01	1844	MA	0	0	1
2016-07-01	75082	TX	0	0	1
2016-07-01	10701	NY	0	0	5
2016-07-01	20895	MD	0	0	1
2016-07-01	68128	NE	0	0	1
2016-07-01	38501	TN	0	0	4
2016-07-01	30117	GA	0	0	1
2016-07-01	30110	GA	0	0	1
2016-07-01	50401	IA	0	0	1
2016-07-01	50401	IA	0	0	1
2016-07-01	75119	TX	0	0	1
2016-07-01	50851	IA	0	0	1
2016-07-01	75604	TX	0	0	1
2016-07-01	77351	TX	0	0	2
2016-07-01	29440	SC	0	0	1
2016-07-01	68128	NE	0	0	1
2016-07-01	70808	LA	0	0	2
2016-07-01	38549	TN	0	0	2
2016-07-01	76712	TX	0	0	3
2016-07-01	76712	TX	0	0	2
2016-07-01	28150	NC	0	0	1
2016-07-01	74129	OK	0	0	2
2016-07-01	73703	OK	0	0	1
2016-07-01	20164	VA	0	0	1
2016-07-01	20176	VA	0	0	2
2016-07-01	20176	VA	0	0	1
2016-07-01	42103	KY	0	0	1
2016-07-01	23947	VA	0	0	1
2016-07-01	23901	VA	0	0	2
2016-07-01	29118	SC	0	0	2
2016-07-01	24523	VA	0	0	1
2016-07-01	42701	KY	0	0	6
2016-07-01	42701	KY	0	0	4
2016-07-01	78599	TX	0	0	1
2016-07-01	31602	GA	0	0	1
2016-07-01	36830	AL	0	0	4
2016-07-01	2135	MA	0	0	1
2016-07-01	28779	NC	0	0	1
2016-07-01	75082	TX	0	0	1
2016-07-01	46373	IN	0	0	1
2016-07-01	29118	SC	0	0	1
2016-07-01	76063	TX	0	0	1
2016-07-01	50601	IA	0	0	1
2016-07-01	86301	AZ	0	0	1
2016-07-01	29505	SC	0	0	4
2016-07-01	30701	GA	0	0	1
2016-07-01	78207	TX	0	0	1
2016-07-01	78207	TX	0	0	1
2016-07-01	77546	TX	0	0	1
2016-07-01	20876	MD	0	0	1
2016-07-01	28803	NC	0	0	1
2016-07-01	60623	IL	0	0	3
2016-07-01	27529	NC	0	0	1
2016-07-01	27519	NC	0	0	1
2016-07-01	77471	TX	0	0	1
2016-07-01	77471	TX	0	0	1
2016-07-01	78130	TX	0	0	1
2016-07-01	78130	TX	0	0	1
2016-07-01	32256	FL	0	0	1
2016-07-01	30110	GA	0	0	1
2016-07-01	54911	WI	0	0	1
2016-07-01	70663	LA	0	0	1
2016-07-01	70611	LA	0	0	2
2016-07-01	2780	MA	0	0	1
2016-07-01	31602	GA	0	0	1
2016-07-01	70601	LA	0	0	1
2016-07-01	96734	HI	1	0	1
2016-07-01	1550	MA	0	0	1
2016-07-01	72653	AR	0	0	2
2016-07-01	30117	GA	0	0	1
2016-07-01	86001	AZ	0	0	1
2016-07-01	78258	TX	1	1	2
2016-07-01	39819	GA	0	0	3
2016-07-01	77340	TX	0	0	1
2016-07-01	39819	GA	0	0	3
2016-07-01	27529	NC	0	0	1
2016-07-01	28110	NC	0	0	1
2016-07-01	28262	NC	0	0	1
2016-07-01	27858	NC	0	0	1
2016-07-01	85033	AZ	0	0	1
2016-07-01	28625	NC	0	0	1
2016-07-01	75234	TX	0	1	4
2016-07-01	75023	TX	0	0	1
2016-07-01	75081	TX	0	0	1
2016-07-01	76903	TX	0	0	2
2016-07-01	76903	TX	0	1	1
2016-07-01	76903	TX	0	1	3
2016-07-01	76712	TX	0	0	1
2016-07-01	68128	NE	0	0	1
2016-07-01	33578	FL	0	1	4
2016-07-01	78577	TX	0	0	2
2016-07-01	31516	GA	0	1	1
2016-07-01	85029	AZ	0	0	1
2016-07-01	28625	NC	0	0	1
2016-07-01	91901	CA	0	0	1
2016-07-01	48346	MI	0	0	1
2016-07-01	48346	MI	0	0	1
2016-07-01	30125	GA	3	1	5
2016-07-01	30553	GA	0	0	1
2016-07-02	78148	TX	1	1	3
2016-07-02	70601	LA	0	0	1
2016-07-02	79072	TX	0	2	2
2016-07-02	78232	TX	0	1	1
2016-07-02	28602	NC	0	0	1
2016-07-02	78504	TX	0	0	1
2016-07-02	30165	GA	0	0	6
2016-07-02	85260	AZ	0	0	1
2016-07-02	78218	TX	1	0	1
2016-07-02	78230	TX	0	0	1
2016-07-02	78223	TX	0	0	1
2016-07-02	22192	VA	0	0	1
2016-07-02	73065	OK	0	0	1
2016-07-02	85122	AZ	0	0	1
2016-07-02	78628	TX	0	0	1
2016-07-02	30117	GA	0	0	2
2016-07-02	2301	MA	0	0	1
2016-07-02	48093	MI	0	1	2
2016-07-02	28645	NC	0	1	2
2016-07-02	74055	OK	0	0	1
2016-07-02	76104	TX	0	0	3
2016-07-02	78254	TX	0	0	2
2016-07-02	10701	NY	0	0	8
2016-07-02	29505	SC	0	0	1
2016-07-02	30180	GA	0	0	4
2016-07-02	30110	GA	0	0	1
2016-07-02	50401	IA	0	0	1
2016-07-02	74105	OK	0	0	1
2016-07-02	96815	HI	0	0	3
2016-07-02	77351	TX	0	0	2
2016-07-02	29440	SC	0	0	1
2016-07-02	75501	TX	0	0	2
2016-07-02	74019	OK	0	0	1
2016-07-02	74019	OK	0	0	1
2016-07-02	52302	IA	0	0	2
2016-07-02	74129	OK	0	0	1
2016-07-02	73703	OK	0	0	2
2016-07-02	20176	VA	0	0	1
2016-07-02	20176	VA	0	1	1
2016-07-02	23901	VA	0	0	5
2016-07-02	42103	KY	0	0	2
2016-07-02	23901	VA	0	0	1
2016-07-02	29118	SC	0	0	2
2016-07-02	24540	VA	0	0	1
2016-07-02	42701	KY	0	0	4
2016-07-02	42701	KY	0	0	1
2016-07-02	78599	TX	0	0	1
2016-07-02	36830	AL	0	0	1
2016-07-02	28779	NC	0	0	2
2016-07-02	78148	TX	0	0	2
2016-07-02	86301	AZ	0	0	1
2016-07-02	29505	SC	0	0	2
2016-07-02	78207	TX	0	0	1
2016-07-02	68124	NE	1	0	1
2016-07-02	96734	HI	0	0	1
2016-07-02	27587	NC	0	0	1
2016-07-02	28803	NC	0	0	1
2016-07-02	27519	NC	0	0	1
2016-07-02	27519	NC	0	1	1
2016-07-02	27529	NC	0	1	1
2016-07-02	78130	TX	0	0	1
2016-07-02	78130	TX	0	0	1
2016-07-02	30434	GA	0	0	1
2016-07-02	2780	MA	0	0	1
2016-07-02	54956	WI	0	0	1
2016-07-02	31021	GA	0	0	1
2016-07-02	71854	AR	0	0	1
2016-07-02	33578	FL	0	0	4
2016-07-02	60521	IL	0	0	1
2016-07-02	70726	LA	0	0	1
2016-07-02	39819	GA	0	0	1
2016-07-02	77381	TX	0	0	1
2016-07-02	77304	TX	0	0	1
2016-07-02	27858	NC	0	0	1
2016-07-02	28451	NC	0	1	1
2016-07-02	27804	NC	0	0	1
2016-07-02	85257	AZ	0	0	1
2016-07-02	27534	NC	0	0	1
2016-07-02	28557	NC	0	0	2
2016-07-02	27804	NC	0	0	1
2016-07-02	73505	OK	0	0	1
2016-07-02	75254	TX	0	0	1
2016-07-02	79415	TX	0	0	2
2016-07-02	75234	TX	2	4	19
2016-07-02	79415	TX	0	0	1
2016-07-02	76903	TX	0	0	3
2016-07-02	28451	NC	0	0	1
2016-07-02	78251	TX	0	0	1
2016-07-02	96789	HI	0	1	2
2016-07-02	33578	FL	0	0	7
2016-07-02	85248	AZ	0	0	1
2016-07-02	27409	NC	0	0	1
2016-07-02	85031	AZ	0	0	1
2016-07-02	27534	NC	0	0	1
2016-07-02	47882	IN	0	0	2
2016-07-02	92660	CA	0	0	1
2016-07-02	30553	GA	0	0	1
2016-07-03	78602	TX	0	0	3
2016-07-03	78207	TX	0	0	1
2016-07-03	78154	TX	0	0	1
2016-07-03	78232	TX	0	0	2
2016-07-03	30165	GA	0	0	6
2016-07-03	85050	AZ	0	0	1
2016-07-03	78748	TX	0	0	1
2016-07-03	78216	TX	0	0	1
2016-07-03	78230	TX	0	0	2
2016-07-03	80501	CO	0	0	1
2016-07-03	72901	AR	0	0	1
2016-07-03	2301	MA	0	0	1
2016-07-03	2062	MA	0	0	1
2016-07-03	28645	NC	0	0	1
2016-07-03	74055	OK	0	1	2
2016-07-03	74008	OK	0	0	1
2016-07-03	72210	AR	0	0	1
2016-07-03	30286	GA	0	0	1
2016-07-03	66441	KS	0	0	1
2016-07-03	72901	AR	0	0	1
2016-07-03	78664	TX	0	1	1
2016-07-03	78254	TX	0	0	1
2016-07-03	10701	NY	0	0	5
2016-07-03	46375	IN	0	0	1
2016-07-03	47882	IN	0	0	3
2016-07-03	29505	SC	0	0	3
2016-07-03	30110	GA	0	0	2
2016-07-03	30117	GA	0	0	1
2016-07-03	50401	IA	0	0	1
2016-07-03	96815	HI	1	0	3
2016-07-03	29440	SC	0	0	1
2016-07-03	73115	OK	0	0	1
2016-07-03	29440	SC	0	0	2
2016-07-03	76712	TX	0	0	1
2016-07-03	52302	IA	0	0	1
2016-07-03	27609	NC	0	0	1
2016-07-03	73703	OK	0	0	1
2016-07-03	23901	VA	0	0	3
2016-07-03	42701	KY	0	0	8
2016-07-03	28779	NC	0	0	1
2016-07-03	88101	NM	0	0	1
2016-07-03	29505	SC	0	1	4
2016-07-03	68124	NE	0	0	2
2016-07-03	78231	TX	0	0	1
2016-07-03	62233	IL	0	0	1
2016-07-03	27519	NC	0	0	1
2016-07-03	45804	OH	0	0	1
2016-07-03	78130	TX	0	0	1
2016-07-03	78130	TX	0	0	1
2016-07-03	78640	TX	0	0	1
2016-07-03	2780	MA	0	1	3
2016-07-03	31021	GA	0	0	1
2016-07-03	54961	WI	0	0	1
2016-07-03	70601	LA	0	0	1
2016-07-03	96744	HI	0	0	1
2016-07-03	27858	NC	0	1	3
2016-07-03	28451	NC	0	0	1
2016-07-03	28027	NC	0	0	1
2016-07-03	27804	NC	0	0	1
2016-07-03	27804	NC	0	0	1
2016-07-03	73505	OK	0	0	1
2016-07-03	79415	TX	0	0	1
2016-07-03	76903	TX	0	0	3
2016-07-03	76712	TX	0	0	4
2016-07-03	33578	FL	0	0	3
2016-07-03	78251	TX	0	0	1
2016-07-03	33578	FL	0	0	3
2016-07-03	78577	TX	0	0	1
2016-07-03	28147	NC	0	0	1
2016-07-03	30344	GA	0	0	1
2016-07-03	95618	CA	0	0	1
2016-07-03	47882	IN	0	0	1
2016-07-04	78602	TX	0	0	2
2016-07-04	78130	TX	0	0	1
2016-07-04	78154	TX	0	0	1
2016-07-04	78214	TX	0	0	2
2016-07-04	78232	TX	1	0	1
2016-07-04	30165	GA	0	0	4
2016-07-04	77356	TX	0	0	2
2016-07-04	78230	TX	0	0	1
2016-07-04	85032	AZ	0	0	1
2016-07-04	22025	VA	0	0	1
2016-07-04	22192	VA	0	0	1
2016-07-04	80501	CO	0	1	1
2016-07-04	30165	GA	0	0	1
2016-07-04	2721	MA	0	0	1
2016-07-04	30117	GA	0	0	1
2016-07-04	28645	NC	0	0	2
2016-07-04	76104	TX	0	0	1
2016-07-04	96825	HI	0	0	1
2016-07-04	10701	NY	0	0	4
2016-07-04	29505	SC	0	0	1
2016-07-04	50401	IA	0	0	1
2016-07-04	96815	HI	0	0	1
2016-07-04	73644	OK	0	0	1
2016-07-04	75604	TX	0	0	4
2016-07-04	75501	TX	0	0	2
2016-07-04	76712	TX	0	0	1
2016-07-04	27511	NC	0	0	1
2016-07-04	23901	VA	0	0	2
2016-07-04	42103	KY	0	0	5
2016-07-04	42103	KY	0	0	2
2016-07-04	29118	SC	0	0	1
2016-07-04	42701	KY	0	0	7
2016-07-04	28779	NC	0	0	2
2016-07-04	68124	NE	0	0	1
2016-07-04	96734	HI	0	0	1
2016-07-04	78130	TX	0	0	1
2016-07-04	78130	TX	0	0	1
2016-07-04	78640	TX	0	0	1
2016-07-04	32250	FL	0	0	1
2016-07-04	78613	TX	0	0	1
2016-07-04	30434	GA	0	0	2
2016-07-04	2780	MA	0	0	2
2016-07-04	33578	FL	0	0	1
2016-07-04	70726	LA	0	0	2
2016-07-04	39819	GA	0	0	2
2016-07-04	28451	NC	0	0	1
2016-07-04	27804	NC	0	0	1
2016-07-04	27858	NC	0	0	1
2016-07-04	28262	NC	0	0	1
2016-07-04	27858	NC	0	1	2
2016-07-04	85033	AZ	0	0	1
2016-07-04	85282	AZ	0	0	1
2016-07-04	27409	NC	0	0	1
2016-07-04	73505	OK	0	0	2
2016-07-04	75150	TX	0	0	1
2016-07-04	79415	TX	0	0	1
2016-07-04	76712	TX	0	0	1
2016-07-04	77546	TX	0	0	1
2016-07-04	33578	FL	0	0	1
2016-07-04	33578	FL	0	0	3
2016-07-04	75965	TX	0	0	1
2016-07-04	95618	CA	0	0	1
2016-07-04	30180	GA	0	0	1
2016-07-04	30224	GA	0	0	2
2016-07-04	47882	IN	0	0	1
2016-07-04	30434	GA	0	0	2
2016-07-04	48346	MI	0	0	1
2016-07-05	34787	FL	0	0	1
2016-07-05	36801	AL	0	0	3
2016-07-05	70601	LA	0	1	1
2016-07-05	30701	GA	0	0	1
2016-07-05	31602	GA	0	0	2
2016-07-05	30721	GA	0	0	2
2016-07-05	37166	TN	0	0	2
2016-07-05	78542	TX	0	1	1
2016-07-05	78504	TX	0	0	1
2016-07-05	38501	TN	0	0	2
2016-07-05	30165	GA	0	0	5
2016-07-05	85260	AZ	0	0	1
2016-07-05	34787	FL	0	0	1
2016-07-05	77070	TX	0	0	1
2016-07-05	78216	TX	0	0	1
2016-07-05	22407	VA	0	1	2
2016-07-05	22025	VA	0	0	2
2016-07-05	22192	VA	0	0	1
2016-07-05	38549	TN	0	0	1
2016-07-05	80020	CO	0	0	1
2016-07-05	75119	TX	1	0	3
2016-07-05	30165	GA	0	0	3
2016-07-05	30117	GA	0	0	2
2016-07-05	2301	MA	0	0	1
2016-07-05	48093	MI	0	0	1
2016-07-05	85018	AZ	0	0	1
2016-07-05	28645	NC	0	0	1
2016-07-05	79109	TX	0	0	1
2016-07-05	72703	AR	0	0	1
2016-07-05	74055	OK	0	0	3
2016-07-05	32258	FL	0	0	1
2016-07-05	72704	AR	0	0	1
2016-07-05	76104	TX	0	0	1
2016-07-05	28358	NC	0	0	1
2016-07-05	30286	GA	0	0	1
2016-07-05	28358	NC	0	0	1
2016-07-05	28358	NC	0	0	1
2016-07-05	28372	NC	0	0	1
2016-07-05	67578	KS	3	2	10
2016-07-05	75125	TX	0	0	3
2016-07-05	66441	KS	0	0	2
2016-07-05	45424	OH	0	0	2
2016-07-05	78664	TX	0	2	2
2016-07-05	1844	MA	0	0	1
2016-07-05	40330	KY	0	0	2
2016-07-05	96825	HI	0	0	2
2016-07-05	38965	MS	0	0	1
2016-07-05	10701	NY	0	0	2
2016-07-05	48038	MI	0	0	5
2016-07-05	73013	OK	0	0	1
2016-07-05	20895	MD	0	0	1
2016-07-05	47882	IN	0	0	2
2016-07-05	30180	GA	0	0	2
2016-07-05	30110	GA	0	0	3
2016-07-05	30117	GA	0	0	1
2016-07-05	96815	HI	0	1	2
2016-07-05	68128	NE	0	0	2
2016-07-05	59840	MT	0	0	1
2016-07-05	29440	SC	0	0	1
2016-07-05	70808	LA	0	0	3
2016-07-05	52302	IA	0	0	1
2016-07-05	38549	TN	0	0	1
2016-07-05	76712	TX	0	0	1
2016-07-05	77386	TX	0	0	1
2016-07-05	74129	OK	0	0	1
2016-07-05	74133	OK	0	0	1
2016-07-05	20176	VA	0	0	1
2016-07-05	23901	VA	2	2	7
2016-07-05	42103	KY	0	0	4
2016-07-05	42101	KY	0	0	1
2016-07-05	24523	VA	0	1	1
2016-07-05	24540	VA	0	0	1
2016-07-05	42701	KY	0	0	4
2016-07-05	42701	KY	0	0	1
2016-07-05	42101	KY	0	0	1
2016-07-05	42101	KY	0	0	1
2016-07-05	78599	TX	0	0	1
2016-07-05	78599	TX	0	0	1
2016-07-05	78217	TX	0	0	1
2016-07-05	29142	SC	0	0	1
2016-07-05	29505	SC	0	0	4
2016-07-05	30701	GA	0	0	2
2016-07-05	2062	MA	0	0	1
2016-07-05	32025	FL	0	0	1
2016-07-05	60623	IL	0	0	1
2016-07-05	28358	NC	0	0	1
2016-07-05	27519	NC	0	0	1
2016-07-05	77488	TX	0	0	1
2016-07-05	78130	TX	0	0	1
2016-07-05	78640	TX	0	0	1
2016-07-05	32250	FL	0	1	2
2016-07-05	30434	GA	0	0	1
2016-07-05	2780	MA	0	0	4
2016-07-05	70605	LA	0	0	1
2016-07-05	31023	GA	0	0	2
2016-07-05	75082	TX	0	0	1
2016-07-05	75119	TX	0	0	1
2016-07-05	76063	TX	0	0	1
2016-07-05	71854	AR	0	0	1
2016-07-05	54961	WI	0	0	1
2016-07-05	33578	FL	0	0	1
2016-07-05	31602	GA	0	0	1
2016-07-05	70601	LA	0	0	1
2016-07-05	31602	GA	0	0	1
2016-07-05	96734	HI	0	0	1
2016-07-05	1550	MA	0	0	1
2016-07-05	32025	FL	0	0	1
2016-07-05	36849	AL	0	0	1
2016-07-05	72653	AR	1	0	3
2016-07-05	70726	LA	0	0	3
2016-07-05	57350	SD	0	0	1
2016-07-05	85374	AZ	0	0	2
2016-07-05	25550	WV	0	0	1
2016-07-05	77340	TX	0	0	1
2016-07-05	39819	GA	0	0	1
2016-07-05	28262	NC	0	0	1
2016-07-05	85201	AZ	0	0	1
2016-07-05	85743	AZ	0	0	1
2016-07-05	85282	AZ	0	0	2
2016-07-05	27409	NC	0	0	1
2016-07-05	75234	TX	0	0	1
2016-07-05	75093	TX	0	0	1
2016-07-05	76712	TX	0	0	1
2016-07-05	80229	CO	0	0	1
2016-07-05	33578	FL	0	0	2
2016-07-05	61270	IL	1	1	2
2016-07-05	78251	TX	0	0	1
2016-07-05	76063	TX	0	0	1
2016-07-05	33578	FL	0	0	3
2016-07-05	75965	TX	0	0	1
2016-07-05	75965	TX	0	0	1
2016-07-05	32127	FL	0	0	1
2016-07-05	31553	GA	0	0	1
2016-07-05	28713	NC	0	0	1
2016-07-05	27409	NC	1	0	1
2016-07-05	28352	NC	0	0	1
2016-07-05	30180	GA	0	0	1
2016-07-05	30344	GA	0	0	1
2016-07-05	30224	GA	1	0	2
2016-07-05	47882	IN	0	0	2
2016-07-06	78130	TX	0	0	1
2016-07-06	78207	TX	0	0	1
2016-07-06	72830	AR	0	0	1
2016-07-06	79124	TX	0	0	1
2016-07-06	70611	LA	0	0	1
2016-07-06	70663	LA	0	1	4
2016-07-06	31602	GA	0	0	3
2016-07-06	79124	TX	0	0	1
2016-07-06	78154	TX	0	0	1
2016-07-06	79072	TX	0	0	1
2016-07-06	79072	TX	0	0	1
2016-07-06	31602	GA	0	0	1
2016-07-06	38501	TN	0	0	1
2016-07-06	76448	TX	0	0	3
2016-07-06	30165	GA	0	0	7
2016-07-06	34787	FL	0	0	1
2016-07-06	85260	AZ	0	0	1
2016-07-06	32819	FL	0	0	1
2016-07-06	85050	AZ	0	0	1
2016-07-06	23834	VA	0	0	2
2016-07-06	78748	TX	0	0	1
2016-07-06	78230	TX	0	0	1
2016-07-06	34759	FL	0	1	2
2016-07-06	27519	NC	0	0	2
2016-07-06	27405	NC	0	0	1
2016-07-06	73099	OK	0	0	1
2016-07-06	38549	TN	0	0	1
2016-07-06	73065	OK	0	0	3
2016-07-06	80020	CO	0	0	1
2016-07-06	75119	TX	0	0	4
2016-07-06	30701	GA	0	0	1
2016-07-06	76058	TX	0	0	1
2016-07-06	75082	TX	0	0	1
2016-07-06	30117	GA	1	0	1
2016-07-06	2301	MA	0	0	1
2016-07-06	85018	AZ	0	0	2
2016-07-06	79109	TX	0	0	2
2016-07-06	74055	OK	0	0	1
2016-07-06	28372	NC	0	0	2
2016-07-06	75125	TX	0	0	1
2016-07-06	66441	KS	0	0	1
2016-07-06	68310	NE	0	0	1
2016-07-06	45424	OH	0	0	1
2016-07-06	78542	TX	0	0	1
2016-07-06	96825	HI	0	1	3
2016-07-06	38965	MS	0	0	1
2016-07-06	75082	TX	0	0	1
2016-07-06	10701	NY	0	0	2
2016-07-06	20895	MD	0	0	1
2016-07-06	29505	SC	0	1	3
2016-07-06	38501	TN	0	0	3
2016-07-06	32055	FL	0	0	1
2016-07-06	30110	GA	0	0	2
2016-07-06	79106	TX	0	0	1
2016-07-06	87532	NM	0	0	1
2016-07-06	50401	IA	0	0	1
2016-07-06	86314	AZ	1	0	2
2016-07-06	78238	TX	0	0	1
2016-07-06	75604	TX	0	0	1
2016-07-06	29440	SC	0	0	2
2016-07-06	75670	TX	0	0	1
2016-07-06	73112	OK	0	0	1
2016-07-06	38549	TN	0	0	1
2016-07-06	76712	TX	0	0	1
2016-07-06	52302	IA	0	0	1
2016-07-06	70808	LA	0	0	1
2016-07-06	77386	TX	0	0	1
2016-07-06	74129	OK	0	0	1
2016-07-06	73703	OK	0	0	1
2016-07-06	20176	VA	0	0	1
2016-07-06	42103	KY	0	0	1
2016-07-06	24502	VA	0	0	1
2016-07-06	42701	KY	0	0	3
2016-07-06	42701	KY	0	0	3
2016-07-06	42101	KY	0	0	1
2016-07-06	42101	KY	0	0	1
2016-07-06	31602	GA	0	0	2
2016-07-06	28779	NC	0	0	2
2016-07-06	28779	NC	0	0	2
2016-07-06	36830	AL	0	0	2
2016-07-06	46373	IN	0	0	1
2016-07-06	88101	NM	0	0	2
2016-07-06	76063	TX	0	1	1
2016-07-06	29505	SC	0	0	1
2016-07-06	70726	LA	0	0	1
2016-07-06	78207	TX	0	0	3
2016-07-06	68131	NE	0	0	1
2016-07-06	68130	NE	0	0	1
2016-07-06	78231	TX	0	0	1
2016-07-06	28803	NC	0	0	1
2016-07-06	60623	IL	0	0	1
2016-07-06	28075	NC	0	0	1
2016-07-06	30024	GA	0	0	1
2016-07-06	27519	NC	0	0	1
2016-07-06	77488	TX	0	0	1
2016-07-06	78640	TX	0	0	2
2016-07-06	12065	NY	0	0	1
2016-07-06	70605	LA	0	1	1
2016-07-06	40160	KY	0	0	1
2016-07-06	54956	WI	0	0	1
2016-07-06	20832	MD	0	0	1
2016-07-06	31602	GA	1	0	1
2016-07-06	70601	LA	0	0	1
2016-07-06	96734	HI	0	0	1
2016-07-06	72653	AR	1	0	2
2016-07-06	70726	LA	0	0	1
2016-07-06	76104	TX	0	0	1
2016-07-06	79121	TX	0	0	1
2016-07-06	21204	MD	0	0	1
2016-07-06	25550	WV	0	0	1
2016-07-06	66203	KS	0	0	1
2016-07-06	30117	GA	0	0	2
2016-07-06	32055	FL	0	0	3
2016-07-06	86001	AZ	0	0	1
2016-07-06	27540	NC	0	0	1
2016-07-06	27540	NC	0	0	1
2016-07-06	27804	NC	0	0	1
2016-07-06	27870	NC	0	0	1
2016-07-06	73505	OK	0	0	2
2016-07-06	75093	TX	0	0	2
2016-07-06	79415	TX	0	0	1
2016-07-06	75081	TX	0	0	2
2016-07-06	26807	WV	0	1	1
2016-07-06	75093	TX	0	0	1
2016-07-06	76903	TX	0	0	1
2016-07-06	76903	TX	0	0	2
2016-07-06	77546	TX	0	0	1
2016-07-06	75119	TX	0	0	1
2016-07-06	76903	TX	0	0	1
2016-07-06	33578	FL	0	0	1
2016-07-06	97210	OR	0	0	1
2016-07-06	33578	FL	0	0	3
2016-07-06	31516	GA	0	0	1
2016-07-06	31553	GA	1	0	2
2016-07-06	32301	FL	0	0	2
2016-07-06	45804	OH	0	0	1
2016-07-06	85284	AZ	0	0	1
2016-07-06	28793	NC	0	0	1
2016-07-06	42101	KY	0	0	1
2016-07-06	55411	MN	1	1	2
2016-07-06	92660	CA	0	1	1
2016-07-07	78148	TX	0	0	1
2016-07-07	70605	LA	0	1	1
2016-07-07	70663	LA	0	0	1
2016-07-07	73130	OK	0	0	1
2016-07-07	85016	AZ	0	0	1
2016-07-07	31602	GA	1	1	3
2016-07-07	79124	TX	0	0	1
2016-07-07	79072	TX	0	0	1
2016-07-07	78573	TX	0	1	3
2016-07-07	76448	TX	0	0	2
2016-07-07	78504	TX	0	0	1
2016-07-07	30165	GA	1	0	4
2016-07-07	77070	TX	0	0	1
2016-07-07	77356	TX	0	0	1
2016-07-07	78748	TX	1	1	1
2016-07-07	78230	TX	0	0	2
2016-07-07	96813	HI	0	0	1
2016-07-07	24273	VA	0	0	1
2016-07-07	34759	FL	0	1	2
2016-07-07	79041	TX	0	0	2
2016-07-07	22192	VA	0	0	1
2016-07-07	34769	FL	0	2	3
2016-07-07	73170	OK	0	0	2
2016-07-07	75119	TX	2	1	4
2016-07-07	76058	TX	0	1	1
2016-07-07	30165	GA	1	0	6
2016-07-07	75082	TX	0	0	1
2016-07-07	71822	AR	0	0	1
2016-07-07	2062	MA	0	0	1
2016-07-07	30117	GA	0	0	1
2016-07-07	71822	AR	0	0	1
2016-07-07	77377	TX	0	0	1
2016-07-07	74008	OK	0	0	1
2016-07-07	72704	AR	0	1	1
2016-07-07	76104	TX	0	0	2
2016-07-07	30286	GA	1	0	1
2016-07-07	28358	NC	0	0	2
2016-07-07	75119	TX	0	0	2
2016-07-07	45424	OH	0	0	1
2016-07-07	96825	HI	0	0	1
2016-07-07	72703	AR	0	0	2
2016-07-07	10701	NY	0	0	1
2016-07-07	47882	IN	0	0	2
2016-07-07	30180	GA	0	0	2
2016-07-07	38501	TN	0	0	1
2016-07-07	38501	TN	0	0	3
2016-07-07	30110	GA	0	0	2
2016-07-07	30117	GA	0	0	1
2016-07-07	30110	GA	0	0	1
2016-07-07	50401	IA	0	0	1
2016-07-07	75119	TX	0	0	1
2016-07-07	78238	TX	0	1	1
2016-07-07	68046	NE	0	0	1
2016-07-07	51501	IA	0	0	1
2016-07-07	77351	TX	0	0	1
2016-07-07	73115	OK	0	0	1
2016-07-07	23834	VA	0	0	1
2016-07-07	75501	TX	1	1	4
2016-07-07	68128	NE	0	0	1
2016-07-07	75670	TX	0	1	2
2016-07-07	70808	LA	0	1	4
2016-07-07	70808	LA	0	0	1
2016-07-07	38549	TN	0	0	2
2016-07-07	70808	LA	0	0	3
2016-07-07	28054	NC	0	0	1
2016-07-07	20164	VA	0	0	1
2016-07-07	20164	VA	0	0	1
2016-07-07	79606	TX	0	0	1
2016-07-07	42103	KY	0	0	3
2016-07-07	24523	VA	0	0	1
2016-07-07	24540	VA	0	1	3
2016-07-07	42701	KY	0	0	3
2016-07-07	42701	KY	0	0	3
2016-07-07	78599	TX	0	1	1
2016-07-07	78599	TX	0	0	2
2016-07-07	31602	GA	0	0	2
2016-07-07	28779	NC	0	0	2
2016-07-07	78148	TX	0	0	1
2016-07-07	88101	NM	0	0	1
2016-07-07	76063	TX	0	0	2
2016-07-07	86301	AZ	0	0	1
2016-07-07	29505	SC	0	0	3
2016-07-07	30701	GA	0	0	1
2016-07-07	78207	TX	0	0	2
2016-07-07	32303	FL	0	0	1
2016-07-07	32025	FL	0	0	1
2016-07-07	28358	NC	1	0	2
2016-07-07	45804	OH	0	0	1
2016-07-07	45804	OH	0	0	1
2016-07-07	2780	MA	0	0	1
2016-07-07	70605	LA	0	0	1
2016-07-07	31023	GA	0	0	1
2016-07-07	32258	FL	0	0	1
2016-07-07	31021	GA	0	1	1
2016-07-07	78734	TX	0	0	1
2016-07-07	33578	FL	0	0	1
2016-07-07	31602	GA	0	0	1
2016-07-07	31602	GA	0	0	1
2016-07-07	70601	LA	0	0	1
2016-07-07	36849	AL	0	0	1
2016-07-07	36849	AL	0	0	1
2016-07-07	55421	MN	0	1	1
2016-07-07	76104	TX	0	0	1
2016-07-07	76104	TX	0	0	1
2016-07-07	79106	TX	0	0	1
2016-07-07	76104	TX	0	0	2
2016-07-07	42104	KY	0	0	1
2016-07-07	39819	GA	0	0	1
2016-07-07	77381	TX	0	0	1
2016-07-07	39819	GA	0	0	1
2016-07-07	28027	NC	0	0	1
2016-07-07	27858	NC	0	0	1
2016-07-07	85395	AZ	0	0	1
2016-07-07	28607	NC	1	1	1
2016-07-07	85201	AZ	0	0	1
2016-07-07	85743	AZ	0	0	1
2016-07-07	85282	AZ	0	0	1
2016-07-07	28557	NC	0	0	1
2016-07-07	27409	NC	0	0	2
2016-07-07	27105	NC	0	0	1
2016-07-07	28262	NC	0	0	1
2016-07-07	73505	OK	0	0	1
2016-07-07	75234	TX	0	0	1
2016-07-07	75104	TX	0	0	1
2016-07-07	27909	NC	1	0	2
2016-07-07	79415	TX	0	0	1
2016-07-07	76903	TX	0	1	3
2016-07-07	76903	TX	0	0	1
2016-07-07	76903	TX	0	0	1
2016-07-07	76712	TX	0	0	1
2016-07-07	75119	TX	0	0	2
2016-07-07	33578	FL	0	0	3
2016-07-07	61270	IL	0	0	1
2016-07-07	33578	FL	0	0	4
2016-07-07	76065	TX	0	0	1
2016-07-07	78573	TX	0	0	1
2016-07-07	31516	GA	0	0	2
2016-07-07	78577	TX	0	0	1
2016-07-07	45804	OH	0	0	1
2016-07-07	43326	OH	0	0	1
2016-07-07	78224	TX	0	0	1
2016-07-07	28625	NC	0	0	2
2016-07-07	28306	NC	0	1	2
2016-07-07	27612	NC	0	0	1
2016-07-07	27284	NC	1	0	1
2016-07-07	42101	KY	0	0	1
2016-07-07	47882	IN	0	0	1
2016-07-07	30553	GA	0	0	1
2016-07-08	78602	TX	0	0	1
2016-07-08	78734	TX	0	0	1
2016-07-08	75069	TX	0	0	2
2016-07-08	76426	TX	0	0	1
2016-07-08	70601	LA	1	0	2
2016-07-08	30721	GA	1	0	1
2016-07-08	30701	GA	0	0	1
2016-07-08	79124	TX	0	0	1
2016-07-08	30721	GA	0	0	1
2016-07-08	79072	TX	0	0	2
2016-07-08	60657	IL	0	0	1
2016-07-08	38501	TN	0	0	1
2016-07-08	38501	TN	0	0	1
2016-07-08	30165	GA	0	0	4
2016-07-08	34787	FL	0	1	2
2016-07-08	32819	FL	0	0	2
2016-07-08	23834	VA	1	0	1
2016-07-08	78748	TX	0	0	2
2016-07-08	78218	TX	0	0	1
2016-07-08	78230	TX	0	0	1
2016-07-08	34759	FL	0	1	4
2016-07-08	27519	NC	0	0	1
2016-07-08	22407	VA	0	0	1
2016-07-08	22025	VA	0	0	1
2016-07-08	34769	FL	0	0	1
2016-07-08	77339	TX	0	0	1
2016-07-08	75119	TX	0	0	7
2016-07-08	30701	GA	0	0	3
2016-07-08	75082	TX	0	1	1
2016-07-08	2721	MA	0	0	1
2016-07-08	30117	GA	0	0	1
2016-07-08	2301	MA	0	0	2
2016-07-08	48093	MI	0	0	2
2016-07-08	28645	NC	0	0	2
2016-07-08	71822	AR	0	0	3
2016-07-08	72703	AR	0	0	1
2016-07-08	76104	TX	0	0	3
2016-07-08	28358	NC	0	0	2
2016-07-08	28358	NC	0	1	2
2016-07-08	30286	GA	0	0	1
2016-07-08	72901	AR	0	0	1
2016-07-08	78664	TX	0	1	1
2016-07-08	78254	TX	0	0	2
2016-07-08	96815	HI	0	0	1
2016-07-08	96825	HI	1	0	5
2016-07-08	10701	NY	1	1	2
2016-07-08	38501	TN	0	1	1
2016-07-08	30110	GA	0	0	3
2016-07-08	30117	GA	0	0	2
2016-07-08	30110	GA	0	0	1
2016-07-08	20191	VA	0	1	1
2016-07-08	87532	NM	0	0	1
2016-07-08	47882	IN	0	0	1
2016-07-08	96815	HI	0	1	1
2016-07-08	73644	OK	0	0	1
2016-07-08	29440	SC	0	0	3
2016-07-08	60625	IL	0	0	1
2016-07-08	38583	TN	0	0	1
2016-07-08	75501	TX	0	0	6
2016-07-08	75670	TX	0	0	3
2016-07-08	70808	LA	0	0	1
2016-07-08	38549	TN	0	0	1
2016-07-08	28054	NC	0	0	1
2016-07-08	20164	VA	0	0	1
2016-07-08	20164	VA	0	1	1
2016-07-08	49201	MI	0	0	1
2016-07-08	29118	SC	0	0	1
2016-07-08	42701	KY	0	0	7
2016-07-08	24557	VA	0	0	1
2016-07-08	42701	KY	2	2	3
2016-07-08	42101	KY	0	0	2
2016-07-08	78599	TX	0	0	1
2016-07-08	78599	TX	0	0	1
2016-07-08	36830	AL	0	0	1
2016-07-08	19947	DE	0	0	2
2016-07-08	88101	NM	0	0	2
2016-07-08	76063	TX	0	0	1
2016-07-08	50601	IA	0	0	1
2016-07-08	29505	SC	1	2	5
2016-07-08	13029	NY	0	0	1
2016-07-08	78207	TX	0	0	2
2016-07-08	79601	TX	0	0	3
2016-07-08	32025	FL	0	1	1
2016-07-08	62233	IL	0	0	1
2016-07-08	75088	TX	0	0	1
2016-07-08	60623	IL	0	0	1
2016-07-08	28358	NC	0	1	4
2016-07-08	27519	NC	0	0	1
2016-07-08	32250	FL	0	0	1
2016-07-08	30434	GA	0	0	1
2016-07-08	75230	TX	0	0	1
2016-07-08	30110	GA	0	0	1
2016-07-08	70605	LA	0	1	1
2016-07-08	40160	KY	0	0	2
2016-07-08	90803	CA	0	0	1
2016-07-08	78734	TX	0	0	1
2016-07-08	33578	FL	0	0	2
2016-07-08	31602	GA	0	0	1
2016-07-08	1550	MA	1	0	2
2016-07-08	20152	VA	0	1	1
2016-07-08	79106	TX	0	0	1
2016-07-08	72653	AR	1	1	1
2016-07-08	79106	TX	0	0	1
2016-07-08	25550	WV	0	0	1
2016-07-08	78214	TX	0	0	1
2016-07-08	57339	SD	0	0	1
2016-07-08	32055	FL	0	0	1
2016-07-08	39819	GA	0	0	1
2016-07-08	77304	TX	0	0	1
2016-07-08	27858	NC	0	0	1
2016-07-08	28451	NC	0	1	1
2016-07-08	27858	NC	0	0	1
2016-07-08	27804	NC	0	0	1
2016-07-08	73505	OK	1	0	5
2016-07-08	79415	TX	0	0	1
2016-07-08	75234	TX	0	0	1
2016-07-08	79415	TX	0	0	1
2016-07-08	60060	IL	0	0	1
2016-07-08	75104	TX	0	0	1
2016-07-08	31501	GA	0	0	1
2016-07-08	75093	TX	0	0	1
2016-07-08	76903	TX	0	0	1
2016-07-08	76903	TX	0	0	1
2016-07-08	76903	TX	0	0	1
2016-07-08	75119	TX	1	0	2
2016-07-08	61068	IL	0	0	1
2016-07-08	76063	TX	0	0	1
2016-07-08	33578	FL	0	0	1
2016-07-08	78577	TX	0	0	1
2016-07-08	78573	TX	0	0	2
2016-07-08	31516	GA	0	0	1
2016-07-08	78577	TX	0	0	1
2016-07-08	27804	NC	0	0	1
2016-07-08	28306	NC	0	0	1
2016-07-08	27284	NC	0	1	1
2016-07-08	95618	CA	0	0	1
2016-07-08	30180	GA	0	0	1
2016-07-08	28793	NC	0	0	1
2016-07-08	42101	KY	0	0	1
2016-07-08	29505	SC	1	1	1
2016-07-08	92660	CA	1	0	1
2016-07-08	30434	GA	0	0	1
2016-07-08	98055	WA	0	0	1
2016-07-08	30553	GA	0	0	1
2016-07-09	78602	TX	0	0	1
2016-07-09	27529	NC	0	0	1
2016-07-09	78734	TX	0	0	1
2016-07-09	38501	TN	0	0	1
2016-07-09	78148	TX	0	0	1
2016-07-09	78758	TX	0	0	1
2016-07-09	78257	TX	0	0	1
2016-07-09	78573	TX	0	0	3
2016-07-09	38501	TN	0	0	2
2016-07-09	78504	TX	0	0	2
2016-07-09	78504	TX	1	0	2
2016-07-09	78749	TX	0	0	2
2016-07-09	78218	TX	0	0	1
2016-07-09	78230	TX	0	0	2
2016-07-09	78209	TX	0	0	2
2016-07-09	85032	AZ	0	0	1
2016-07-09	73065	OK	0	0	2
2016-07-09	77339	TX	0	0	1
2016-07-09	2721	MA	0	0	1
2016-07-09	28645	NC	0	0	1
2016-07-09	60625	IL	0	0	1
2016-07-09	28358	NC	0	0	1
2016-07-09	28358	NC	0	1	1
2016-07-09	1844	MA	0	0	1
2016-07-09	78254	TX	1	0	3
2016-07-09	10701	NY	0	1	2
2016-07-09	47882	IN	0	0	1
2016-07-09	29505	SC	0	0	1
2016-07-09	43055	OH	0	1	1
2016-07-09	30125	GA	0	0	1
2016-07-09	30180	GA	0	0	1
2016-07-09	32055	FL	0	0	2
2016-07-09	50401	IA	0	0	1
2016-07-09	96815	HI	1	1	3
2016-07-09	78238	TX	0	0	1
2016-07-09	37166	TN	0	0	1
2016-07-09	87110	NM	0	0	1
2016-07-09	68117	NE	0	0	1
2016-07-09	29440	SC	0	0	1
2016-07-09	68128	NE	0	0	1
2016-07-09	70808	LA	0	0	1
2016-07-09	74104	OK	0	0	1
2016-07-09	76712	TX	0	1	1
2016-07-09	27609	NC	0	0	1
2016-07-09	23901	VA	0	0	1
2016-07-09	29118	SC	0	0	1
2016-07-09	42701	KY	0	0	1
2016-07-09	42701	KY	0	0	3
2016-07-09	42101	KY	0	0	1
2016-07-09	36830	AL	0	0	3
2016-07-09	88101	NM	0	0	1
2016-07-09	46323	IN	0	1	1
2016-07-09	29505	SC	0	0	1
2016-07-09	78207	TX	0	0	1
2016-07-09	27519	NC	0	0	1
2016-07-09	78130	TX	0	0	1
2016-07-09	32250	FL	0	0	2
2016-07-09	78613	TX	0	0	1
2016-07-09	74066	OK	0	0	1
2016-07-09	31023	GA	0	0	1
2016-07-09	54911	WI	0	0	1
2016-07-09	33578	FL	0	0	2
2016-07-09	70601	LA	0	1	1
2016-07-09	1550	MA	0	0	1
2016-07-09	39819	GA	0	0	1
2016-07-09	77340	TX	0	0	1
2016-07-09	28451	NC	0	0	1
2016-07-09	27529	NC	0	0	1
2016-07-09	27858	NC	0	0	1
2016-07-09	28625	NC	1	1	1
2016-07-09	27514	NC	0	0	1
2016-07-09	73505	OK	0	0	3
2016-07-09	79415	TX	0	0	1
2016-07-09	75234	TX	0	0	1
2016-07-09	75214	TX	0	0	1
2016-07-09	75093	TX	0	0	1
2016-07-09	76903	TX	0	0	1
2016-07-09	76903	TX	0	0	1
2016-07-09	33578	FL	0	0	3
2016-07-09	28110	NC	0	0	1
2016-07-09	87801	NM	0	0	1
2016-07-09	78224	TX	0	0	1
2016-07-09	85282	AZ	0	0	1
2016-07-09	85029	AZ	0	0	1
2016-07-09	28625	NC	0	3	5
2016-07-10	70601	LA	1	0	2
2016-07-10	78504	TX	0	0	2
2016-07-10	30165	GA	0	0	1
2016-07-10	77070	TX	0	0	3
2016-07-10	77356	TX	0	0	1
2016-07-10	78748	TX	0	0	1
2016-07-10	78209	TX	0	0	2
2016-07-10	22407	VA	0	0	1
2016-07-10	85032	AZ	0	0	1
2016-07-10	85281	AZ	0	0	1
2016-07-10	30705	GA	0	0	1
2016-07-10	30165	GA	0	0	1
2016-07-10	2301	MA	0	0	1
2016-07-10	2301	MA	0	0	1
2016-07-10	2780	MA	0	0	2
2016-07-10	77377	TX	0	0	1
2016-07-10	78238	TX	0	0	1
2016-07-10	66441	KS	0	0	1
2016-07-10	78664	TX	0	0	3
2016-07-10	43062	OH	0	0	1
2016-07-10	43055	OH	0	0	1
2016-07-10	78254	TX	0	0	2
2016-07-10	96825	HI	0	0	1
2016-07-10	10701	NY	0	0	1
2016-07-10	29505	SC	0	0	1
2016-07-10	30125	GA	0	0	2
2016-07-10	30180	GA	0	0	1
2016-07-10	32055	FL	0	0	1
2016-07-10	87532	NM	0	0	1
2016-07-10	96815	HI	0	0	1
2016-07-10	73644	OK	0	0	1
2016-07-10	68137	NE	0	0	1
2016-07-10	29440	SC	0	0	2
2016-07-10	76448	TX	0	0	1
2016-07-10	70808	LA	0	0	1
2016-07-10	76712	TX	0	0	2
2016-07-10	27615	NC	0	0	1
2016-07-10	28150	NC	0	0	1
2016-07-10	30513	GA	0	0	1
2016-07-10	49201	MI	0	0	2
2016-07-10	42103	KY	0	0	2
2016-07-10	42103	KY	0	0	1
2016-07-10	29118	SC	0	0	2
2016-07-10	24540	VA	0	0	2
2016-07-10	42701	KY	0	0	3
2016-07-10	28779	NC	0	2	4
2016-07-10	78148	TX	0	0	1
2016-07-10	29505	SC	0	0	4
2016-07-10	78207	TX	0	0	1
2016-07-10	27519	NC	0	0	2
2016-07-10	27519	NC	0	0	1
2016-07-10	78130	TX	0	0	1
2016-07-10	78130	TX	0	0	1
2016-07-10	32250	FL	0	0	1
2016-07-10	31023	GA	0	1	1
2016-07-10	54911	WI	0	0	1
2016-07-10	31830	GA	0	0	2
2016-07-10	71854	AR	0	0	1
2016-07-10	33578	FL	0	0	1
2016-07-10	33578	FL	0	0	3
2016-07-10	70601	LA	0	1	3
2016-07-10	76104	TX	0	0	1
2016-07-10	31023	GA	0	0	1
2016-07-10	78214	TX	0	0	1
2016-07-10	76043	TX	0	0	2
2016-07-10	39819	GA	0	0	1
2016-07-10	27858	NC	0	0	1
2016-07-10	73505	OK	0	0	1
2016-07-10	76903	TX	0	0	1
2016-07-10	76903	TX	0	0	1
2016-07-10	61068	IL	0	0	1
2016-07-10	33578	FL	0	0	4
2016-07-10	32301	FL	1	1	1
2016-07-10	27105	NC	0	0	1
2016-07-10	78224	TX	0	0	1
2016-07-10	85248	AZ	0	0	1
2016-07-10	28625	NC	0	0	1
2016-07-10	30344	GA	0	0	1
2016-07-10	30180	GA	1	1	1
2016-07-10	42101	KY	0	0	2
2016-07-10	42101	KY	0	1	1
2016-07-10	6484	CT	0	0	1
2016-07-10	47882	IN	0	0	1
2016-07-10	92660	CA	0	0	1
2016-07-10	30350	GA	0	1	1
2016-07-10	48346	MI	0	0	1
2016-07-11	78602	TX	0	1	3
2016-07-11	78207	TX	0	0	1
2016-07-11	20895	MD	0	0	2
2016-07-11	72830	AR	0	0	1
2016-07-11	70605	LA	0	0	1
2016-07-11	70601	LA	0	0	2
2016-07-11	75503	TX	0	0	1
2016-07-11	31602	GA	1	0	5
2016-07-11	79124	TX	0	0	1
2016-07-11	37166	TN	0	0	1
2016-07-11	78758	TX	0	0	2
2016-07-11	78504	TX	0	0	1
2016-07-11	76448	TX	0	1	6
2016-07-11	78504	TX	0	0	1
2016-07-11	78504	TX	0	1	1
2016-07-11	30165	GA	0	0	6
2016-07-11	85260	AZ	0	0	1
2016-07-11	32819	FL	0	0	1
2016-07-11	23834	VA	0	0	2
2016-07-11	96813	HI	0	0	1
2016-07-11	34759	FL	0	0	1
2016-07-11	27405	NC	0	0	1
2016-07-11	85032	AZ	1	0	1
2016-07-11	22025	VA	0	0	3
2016-07-11	22192	VA	0	0	1
2016-07-11	78741	TX	0	0	1
2016-07-11	80013	CO	0	0	1
2016-07-11	75119	TX	0	0	7
2016-07-11	30701	GA	0	0	2
2016-07-11	30701	GA	0	0	1
2016-07-11	76058	TX	0	0	3
2016-07-11	30165	GA	0	0	3
2016-07-11	72901	AR	0	0	1
2016-07-11	2721	MA	0	0	6
2016-07-11	2301	MA	0	0	2
2016-07-11	30117	GA	0	0	1
2016-07-11	48093	MI	0	0	1
2016-07-11	2721	MA	0	0	2
2016-07-11	74055	OK	0	0	1
2016-07-11	76104	TX	0	0	1
2016-07-11	28358	NC	0	0	2
2016-07-11	30286	GA	0	0	1
2016-07-11	28358	NC	0	0	3
2016-07-11	75125	TX	0	0	1
2016-07-11	66441	KS	0	0	1
2016-07-11	72901	AR	0	1	4
2016-07-11	78664	TX	0	0	1
2016-07-11	96825	HI	0	0	3
2016-07-11	10701	NY	0	0	4
2016-07-11	92660	CA	0	0	1
2016-07-11	29505	SC	0	0	1
2016-07-11	30180	GA	0	0	1
2016-07-11	38501	TN	0	0	2
2016-07-11	32819	FL	0	1	2
2016-07-11	30110	GA	0	0	4
2016-07-11	20191	VA	0	0	2
2016-07-11	20191	VA	0	0	5
2016-07-11	47882	IN	0	0	1
2016-07-11	79106	TX	1	0	3
2016-07-11	96815	HI	0	0	2
2016-07-11	86314	AZ	0	0	1
2016-07-11	59840	MT	0	0	1
2016-07-11	75604	TX	0	0	1
2016-07-11	77351	TX	0	0	1
2016-07-11	29440	SC	0	0	1
2016-07-11	29440	SC	0	0	1
2016-07-11	75501	TX	1	1	3
2016-07-11	70808	LA	0	1	4
2016-07-11	76712	TX	0	0	2
2016-07-11	76712	TX	0	1	2
2016-07-11	74129	OK	0	0	2
2016-07-11	20176	VA	0	1	3
2016-07-11	20176	VA	0	0	1
2016-07-11	20176	VA	1	1	2
2016-07-11	20164	VA	0	0	1
2016-07-11	23901	VA	0	0	1
2016-07-11	42103	KY	1	1	1
2016-07-11	42101	KY	0	0	1
2016-07-11	29118	SC	0	0	3
2016-07-11	24523	VA	0	0	1
2016-07-11	24540	VA	0	0	1
2016-07-11	42701	KY	0	0	2
2016-07-11	42701	KY	0	0	2
2016-07-11	42101	KY	0	0	1
2016-07-11	78599	TX	0	1	3
2016-07-11	28779	NC	0	0	2
2016-07-11	29505	SC	0	0	3
2016-07-11	30701	GA	0	1	1
2016-07-11	78207	TX	0	0	1
2016-07-11	68124	NE	0	0	1
2016-07-11	96734	HI	0	0	1
2016-07-11	62233	IL	0	0	1
2016-07-11	28803	NC	0	0	1
2016-07-11	78130	TX	0	0	1
2016-07-11	79124	TX	1	0	2
2016-07-11	78640	TX	0	0	1
2016-07-11	30434	GA	0	0	1
2016-07-11	75230	TX	0	0	1
2016-07-11	31023	GA	0	0	1
2016-07-11	40004	KY	0	0	1
2016-07-11	54911	WI	0	0	1
2016-07-11	70611	LA	0	0	1
2016-07-11	42701	KY	0	0	1
2016-07-11	31021	GA	0	1	3
2016-07-11	33578	FL	0	0	1
2016-07-11	31602	GA	0	1	2
2016-07-11	78741	TX	0	0	1
2016-07-11	31602	GA	1	1	1
2016-07-11	70601	LA	0	0	2
2016-07-11	96734	HI	0	0	1
2016-07-11	96720	HI	0	0	1
2016-07-11	70726	LA	0	0	4
2016-07-11	76104	TX	0	0	1
2016-07-11	76013	TX	0	0	1
2016-07-11	32055	FL	0	0	1
2016-07-11	39819	GA	0	1	2
2016-07-11	77381	TX	0	0	1
2016-07-11	77304	TX	0	0	1
2016-07-11	27858	NC	0	0	1
2016-07-11	28451	NC	0	0	1
2016-07-11	28027	NC	0	0	2
2016-07-11	78723	TX	0	0	1
2016-07-11	73505	OK	0	0	1
2016-07-11	75254	TX	0	0	1
2016-07-11	75214	TX	0	0	3
2016-07-11	27909	NC	0	0	1
2016-07-11	76903	TX	0	0	1
2016-07-11	76903	TX	0	0	2
2016-07-11	75119	TX	0	0	1
2016-07-11	33578	FL	0	0	1
2016-07-11	97062	OR	0	0	1
2016-07-11	96789	HI	0	0	1
2016-07-11	33578	FL	0	0	3
2016-07-11	78573	TX	0	0	1
2016-07-11	45810	OH	0	0	1
2016-07-11	45895	OH	0	0	1
2016-07-11	27804	NC	0	0	1
2016-07-11	45895	OH	0	0	1
2016-07-11	45804	OH	0	0	1
2016-07-11	32073	FL	0	0	1
2016-07-11	32073	FL	0	0	1
2016-07-11	28027	NC	0	0	1
2016-07-11	85201	AZ	0	0	1
2016-07-11	30344	GA	0	0	1
2016-07-11	27534	NC	0	0	2
2016-07-11	30180	GA	0	0	1
2016-07-11	28793	NC	0	0	1
2016-07-11	78664	TX	0	0	1
2016-07-11	42101	KY	0	0	2
2016-07-11	92660	CA	0	1	1
2016-07-11	30701	GA	0	0	1
2016-07-12	78207	TX	0	0	1
2016-07-12	72712	AR	0	0	1
2016-07-12	36801	AL	0	0	2
2016-07-12	75503	TX	0	0	1
2016-07-12	30701	GA	0	0	1
2016-07-12	85016	AZ	0	0	1
2016-07-12	31602	GA	0	0	2
2016-07-12	79124	TX	0	0	1
2016-07-12	30721	GA	0	0	2
2016-07-12	79072	TX	0	0	1
2016-07-12	78573	TX	0	0	1
2016-07-12	78542	TX	0	0	1
2016-07-12	78504	TX	0	1	1
2016-07-12	38501	TN	0	0	3
2016-07-12	76448	TX	0	0	1
2016-07-12	78504	TX	0	0	1
2016-07-12	30165	GA	0	0	6
2016-07-12	32819	FL	0	0	4
2016-07-12	78749	TX	0	0	1
2016-07-12	78230	TX	0	0	1
2016-07-12	34759	FL	0	0	1
2016-07-12	85281	AZ	0	0	1
2016-07-12	34769	FL	0	0	1
2016-07-12	78741	TX	1	1	1
2016-07-12	75119	TX	0	1	6
2016-07-12	30701	GA	0	0	2
2016-07-12	30165	GA	0	0	3
2016-07-12	45040	OH	0	0	1
2016-07-12	72901	AR	0	0	2
2016-07-12	92227	CA	0	0	1
2016-07-12	71822	AR	0	0	1
2016-07-12	78628	TX	0	0	1
2016-07-12	2301	MA	0	0	1
2016-07-12	2301	MA	0	0	2
2016-07-12	60193	IL	1	0	1
2016-07-12	28645	NC	0	0	2
2016-07-12	72704	AR	0	0	1
2016-07-12	68179	NE	0	0	1
2016-07-12	76104	TX	0	0	2
2016-07-12	61842	IL	0	0	1
2016-07-12	75119	TX	0	0	1
2016-07-12	72901	AR	0	0	2
2016-07-12	43055	OH	0	0	1
2016-07-12	96825	HI	0	0	1
2016-07-12	75082	TX	0	0	1
2016-07-12	10701	NY	0	0	1
2016-07-12	73013	OK	0	0	1
2016-07-12	29505	SC	0	0	3
2016-07-12	38501	TN	0	0	2
2016-07-12	30110	GA	0	0	1
2016-07-12	79106	TX	2	2	7
2016-07-12	96815	HI	1	0	2
2016-07-12	73644	OK	0	0	1
2016-07-12	86314	AZ	0	0	1
2016-07-12	77351	TX	0	0	1
2016-07-12	75501	TX	0	0	1
2016-07-12	75670	TX	0	0	1
2016-07-12	70808	LA	0	0	2
2016-07-12	70808	LA	0	0	1
2016-07-12	76712	TX	0	0	1
2016-07-12	70808	LA	0	0	1
2016-07-12	28403	NC	0	0	1
2016-07-12	20176	VA	0	0	3
2016-07-12	20176	VA	0	0	1
2016-07-12	23901	VA	0	0	4
2016-07-12	23901	VA	0	0	1
2016-07-12	29118	SC	0	0	2
2016-07-12	24540	VA	0	0	1
2016-07-12	24502	VA	0	0	1
2016-07-12	42701	KY	0	0	1
2016-07-12	42101	KY	0	0	1
2016-07-12	78599	TX	0	0	1
2016-07-12	36830	AL	1	1	1
2016-07-12	28779	NC	0	0	1
2016-07-12	75082	TX	0	0	1
2016-07-12	46373	IN	0	0	1
2016-07-12	46373	IN	1	1	1
2016-07-12	29505	SC	0	1	6
2016-07-12	96720	HI	0	0	2
2016-07-12	32025	FL	0	0	1
2016-07-12	32025	FL	0	0	1
2016-07-12	78130	TX	0	0	2
2016-07-12	79124	TX	0	0	3
2016-07-12	78640	TX	0	0	2
2016-07-12	32250	FL	0	0	1
2016-07-12	31023	GA	0	0	1
2016-07-12	54911	WI	0	0	1
2016-07-12	54911	WI	0	0	1
2016-07-12	78734	TX	0	0	1
2016-07-12	71854	AR	0	0	1
2016-07-12	31021	GA	0	0	1
2016-07-12	33578	FL	0	0	2
2016-07-12	78741	TX	0	0	1
2016-07-12	31602	GA	0	1	1
2016-07-12	78217	TX	0	0	1
2016-07-12	20147	VA	0	0	1
2016-07-12	70726	LA	0	0	1
2016-07-12	76104	TX	0	0	1
2016-07-12	79106	TX	0	0	1
2016-07-12	76013	TX	0	0	2
2016-07-12	76043	TX	0	0	1
2016-07-12	86001	AZ	0	0	1
2016-07-12	78258	TX	0	0	1
2016-07-12	85282	AZ	0	1	1
2016-07-12	27409	NC	0	0	1
2016-07-12	75254	TX	0	0	2
2016-07-12	79415	TX	0	0	1
2016-07-12	75214	TX	0	1	1
2016-07-12	76903	TX	0	0	1
2016-07-12	76712	TX	0	0	1
2016-07-12	75119	TX	0	0	1
2016-07-12	33578	FL	0	0	1
2016-07-12	96789	HI	0	0	1
2016-07-12	33578	FL	0	0	2
2016-07-12	78577	TX	0	0	2
2016-07-12	78573	TX	0	0	1
2016-07-12	75965	TX	0	0	1
2016-07-12	31516	GA	0	0	1
2016-07-12	62233	IL	0	0	1
2016-07-12	32301	FL	0	0	1
2016-07-12	28110	NC	0	0	1
2016-07-12	28027	NC	0	0	1
2016-07-12	50036	IA	0	0	1
2016-07-12	28625	NC	0	1	2
2016-07-12	30344	GA	0	0	1
2016-07-12	95618	CA	0	0	1
2016-07-12	46307	IN	1	0	1
2016-07-12	18636	PA	1	1	1
2016-07-12	48346	MI	0	1	1
2016-07-12	30553	GA	0	0	1
2016-07-13	78602	TX	0	0	2
2016-07-13	76234	TX	0	0	1
2016-07-13	34787	FL	0	0	1
2016-07-13	70605	LA	0	0	1
2016-07-13	70601	LA	0	0	1
2016-07-13	31602	GA	0	0	3
2016-07-13	79072	TX	0	0	1
2016-07-13	79072	TX	0	0	1
2016-07-13	78542	TX	0	0	1
2016-07-13	78504	TX	1	1	1
2016-07-13	30165	GA	0	1	4
2016-07-13	85260	AZ	0	0	1
2016-07-13	32819	FL	0	1	2
2016-07-13	77070	TX	0	1	3
2016-07-13	23834	VA	0	1	2
2016-07-13	78230	TX	0	0	1
2016-07-13	24273	VA	0	0	1
2016-07-13	34759	FL	0	0	6
2016-07-13	27405	NC	0	0	1
2016-07-13	22025	VA	0	0	1
2016-07-13	22192	VA	0	0	2
2016-07-13	53581	WI	0	0	1
2016-07-13	75119	TX	1	0	3
2016-07-13	30705	GA	0	0	1
2016-07-13	76058	TX	0	0	1
2016-07-13	75082	TX	0	0	2
2016-07-13	2301	MA	0	0	1
2016-07-13	71822	AR	0	1	2
2016-07-13	72703	AR	0	0	1
2016-07-13	74019	OK	0	0	1
2016-07-13	32258	FL	0	0	1
2016-07-13	72704	AR	0	0	1
2016-07-13	76104	TX	1	1	2
2016-07-13	76104	TX	0	0	2
2016-07-13	28358	NC	0	0	1
2016-07-13	75125	TX	0	0	1
2016-07-13	78542	TX	0	0	1
2016-07-13	30248	GA	0	1	1
2016-07-13	75149	TX	0	0	1
2016-07-13	43055	OH	0	0	1
2016-07-13	53715	WI	0	0	1
2016-07-13	55421	MN	0	1	1
2016-07-13	96825	HI	0	0	1
2016-07-13	10701	NY	0	0	1
2016-07-13	53508	WI	0	0	1
2016-07-13	29505	SC	0	1	3
2016-07-13	74006	OK	0	0	2
2016-07-13	30180	GA	0	0	1
2016-07-13	30110	GA	0	0	1
2016-07-13	30117	GA	0	0	1
2016-07-13	37814	TN	0	0	4
2016-07-13	50401	IA	0	0	1
2016-07-13	77351	TX	0	0	2
2016-07-13	23834	VA	0	0	1
2016-07-13	68117	NE	0	0	1
2016-07-13	29440	SC	0	0	1
2016-07-13	75501	TX	0	0	1
2016-07-13	76712	TX	0	0	1
2016-07-13	76712	TX	0	0	1
2016-07-13	28054	NC	0	0	1
2016-07-13	20164	VA	0	0	1
2016-07-13	42103	KY	0	0	1
2016-07-13	42103	KY	0	0	1
2016-07-13	23947	VA	0	0	2
2016-07-13	42701	KY	0	1	2
2016-07-13	31602	GA	0	0	1
2016-07-13	28779	NC	0	0	4
2016-07-13	78217	TX	0	0	2
2016-07-13	46373	IN	0	0	1
2016-07-13	29118	SC	0	0	1
2016-07-13	78148	TX	0	0	1
2016-07-13	88101	NM	0	0	1
2016-07-13	29505	SC	1	1	9
2016-07-13	2062	MA	0	0	1
2016-07-13	78207	TX	0	0	2
2016-07-13	20876	MD	0	0	1
2016-07-13	60623	IL	0	0	1
2016-07-13	28358	NC	1	0	1
2016-07-13	27529	NC	0	0	1
2016-07-13	27519	NC	1	0	1
2016-07-13	45804	OH	0	0	1
2016-07-13	77461	TX	0	0	1
2016-07-13	30434	GA	0	0	1
2016-07-13	1844	MA	0	0	1
2016-07-13	78217	TX	0	0	1
2016-07-13	54956	WI	0	0	1
2016-07-13	1830	MA	0	0	1
2016-07-13	2780	MA	0	0	1
2016-07-13	31021	GA	0	0	1
2016-07-13	78734	TX	0	0	1
2016-07-13	31602	GA	0	1	1
2016-07-13	70601	LA	0	0	1
2016-07-13	76248	TX	0	0	1
2016-07-13	70726	LA	0	0	1
2016-07-13	76104	TX	0	0	2
2016-07-13	31023	GA	0	0	1
2016-07-13	76013	TX	0	0	1
2016-07-13	25550	WV	0	0	1
2016-07-13	25550	WV	0	0	1
2016-07-13	30117	GA	0	0	1
2016-07-13	32055	FL	0	0	1
2016-07-13	28311	NC	0	0	1
2016-07-13	27858	NC	0	0	1
2016-07-13	85282	AZ	0	0	1
2016-07-13	28306	NC	0	0	1
2016-07-13	73505	OK	0	0	1
2016-07-13	75254	TX	0	0	2
2016-07-13	75234	TX	0	0	1
2016-07-13	75081	TX	0	0	1
2016-07-13	27909	NC	0	0	2
2016-07-13	28712	NC	0	0	1
2016-07-13	76712	TX	1	0	1
2016-07-13	75119	TX	0	0	1
2016-07-13	61853	IL	1	1	1
2016-07-13	76903	TX	0	0	2
2016-07-13	33578	FL	0	0	1
2016-07-13	76063	TX	0	0	1
2016-07-13	97210	OR	0	0	1
2016-07-13	75965	TX	0	0	1
2016-07-13	78577	TX	0	0	1
2016-07-13	78573	TX	0	0	1
2016-07-13	31516	GA	0	0	1
2016-07-13	30546	GA	0	0	1
2016-07-13	32127	FL	0	0	1
2016-07-13	31516	GA	0	0	1
2016-07-13	32073	FL	0	0	1
2016-07-13	78224	TX	0	0	1
2016-07-13	27529	NC	0	0	1
2016-07-13	42101	KY	0	0	1
2016-07-13	29505	SC	0	0	1
2016-07-13	18224	PA	1	1	1
2016-07-13	48346	MI	0	0	2
2016-07-14	78207	TX	0	0	1
2016-07-14	72712	AR	0	0	1
2016-07-14	20895	MD	0	1	1
2016-07-14	72830	AR	0	0	2
2016-07-14	52401	IA	0	0	1
2016-07-14	79124	TX	0	0	1
2016-07-14	30701	GA	0	0	1
2016-07-14	31602	GA	0	0	5
2016-07-14	79124	TX	0	0	2
2016-07-14	30721	GA	0	0	1
2016-07-14	78214	TX	0	0	1
2016-07-14	79072	TX	1	1	1
2016-07-14	78257	TX	0	0	1
2016-07-14	31602	GA	0	1	2
2016-07-14	78573	TX	0	0	3
2016-07-14	38501	TN	0	0	1
2016-07-14	30165	GA	0	0	4
2016-07-14	32819	FL	0	0	1
2016-07-14	77070	TX	0	0	1
2016-07-14	78749	TX	0	1	3
2016-07-14	23834	VA	0	0	1
2016-07-14	78218	TX	0	0	1
2016-07-14	96813	HI	0	0	1
2016-07-14	27405	NC	0	0	1
2016-07-14	34769	FL	0	0	3
2016-07-14	78741	TX	0	0	1
2016-07-14	77377	TX	0	0	1
2016-07-14	80020	CO	0	0	2
2016-07-14	75119	TX	0	1	6
2016-07-14	30701	GA	0	0	1
2016-07-14	76058	TX	0	0	1
2016-07-14	72901	AR	0	0	1
2016-07-14	75082	TX	0	1	1
2016-07-14	2721	MA	0	0	1
2016-07-14	78628	TX	0	0	1
2016-07-14	60193	IL	0	0	1
2016-07-14	28645	NC	0	0	1
2016-07-14	71822	AR	0	0	2
2016-07-14	2780	MA	0	0	1
2016-07-14	72830	AR	0	0	1
2016-07-14	74055	OK	0	0	2
2016-07-14	78238	TX	0	0	2
2016-07-14	76104	TX	0	0	1
2016-07-14	28358	NC	0	0	3
2016-07-14	75125	TX	0	0	2
2016-07-14	66441	KS	0	0	2
2016-07-14	72901	AR	0	0	1
2016-07-14	72903	AR	1	0	1
2016-07-14	78664	TX	0	0	1
2016-07-14	30248	GA	0	0	3
2016-07-14	40330	KY	0	0	1
2016-07-14	96825	HI	0	0	1
2016-07-14	10701	NY	0	0	1
2016-07-14	73013	OK	0	0	1
2016-07-14	29505	SC	0	0	2
2016-07-14	38501	TN	0	0	1
2016-07-14	32819	FL	0	0	1
2016-07-14	30117	GA	0	0	1
2016-07-14	30110	GA	0	0	1
2016-07-14	75604	TX	0	0	1
2016-07-14	50841	IA	0	0	1
2016-07-14	75501	TX	0	0	1
2016-07-14	52302	IA	0	0	1
2016-07-14	76712	TX	0	0	1
2016-07-14	27609	NC	0	0	1
2016-07-14	28150	NC	0	0	1
2016-07-14	73703	OK	0	0	1
2016-07-14	20164	VA	0	0	2
2016-07-14	49201	MI	0	0	1
2016-07-14	23901	VA	0	0	1
2016-07-14	42103	KY	0	0	1
2016-07-14	23974	VA	0	0	1
2016-07-14	23947	VA	0	0	1
2016-07-14	42701	KY	1	1	7
2016-07-14	42701	KY	0	0	3
2016-07-14	78599	TX	0	0	1
2016-07-14	78599	TX	0	0	1
2016-07-14	31602	GA	0	0	2
2016-07-14	36830	AL	0	0	2
2016-07-14	28779	NC	0	0	3
2016-07-14	46373	IN	0	0	2
2016-07-14	78148	TX	0	0	1
2016-07-14	29505	SC	0	0	7
2016-07-14	30701	GA	0	0	1
2016-07-14	75088	TX	0	0	1
2016-07-14	28358	NC	0	0	1
2016-07-14	27529	NC	0	1	1
2016-07-14	60073	IL	0	0	1
2016-07-14	78130	TX	0	0	1
2016-07-14	32256	FL	0	0	2
2016-07-14	70605	LA	0	0	1
2016-07-14	31023	GA	0	0	1
2016-07-14	1830	MA	0	0	1
2016-07-14	78730	TX	0	0	1
2016-07-14	78217	TX	0	0	1
2016-07-14	78734	TX	0	0	1
2016-07-14	71854	AR	0	0	1
2016-07-14	54911	WI	1	0	2
2016-07-14	78741	TX	0	1	2
2016-07-14	31602	GA	0	0	1
2016-07-14	70601	LA	0	0	1
2016-07-14	78628	TX	0	0	1
2016-07-14	96734	HI	0	0	1
2016-07-14	1550	MA	0	0	1
2016-07-14	20152	VA	0	0	1
2016-07-14	36849	AL	0	0	2
2016-07-14	72653	AR	0	0	1
2016-07-14	70726	LA	0	0	1
2016-07-14	76104	TX	0	0	2
2016-07-14	31023	GA	0	0	1
2016-07-14	78214	TX	0	0	1
2016-07-14	39819	GA	0	0	1
2016-07-14	28110	NC	0	0	1
2016-07-14	85395	AZ	0	0	1
2016-07-14	28625	NC	0	0	1
2016-07-14	27804	NC	0	0	1
2016-07-14	73505	OK	0	0	1
2016-07-14	79415	TX	0	1	1
2016-07-14	75234	TX	0	0	1
2016-07-14	76034	TX	0	0	1
2016-07-14	75214	TX	0	0	1
2016-07-14	75093	TX	0	0	2
2016-07-14	76903	TX	0	0	1
2016-07-14	76712	TX	0	0	1
2016-07-14	75119	TX	0	0	1
2016-07-14	82001	WY	0	0	2
2016-07-14	61068	IL	0	0	1
2016-07-14	76903	TX	0	0	1
2016-07-14	75965	TX	0	0	1
2016-07-14	78573	TX	0	0	1
2016-07-14	31516	GA	0	0	1
2016-07-14	31501	GA	0	0	1
2016-07-14	42134	KY	0	0	1
2016-07-14	95618	CA	0	0	1
2016-07-14	42101	KY	0	0	1
2016-07-14	29505	SC	0	0	1
2016-07-14	47882	IN	0	0	1
2016-07-14	92660	CA	0	0	1
2016-07-14	46307	IN	0	0	2
2016-07-14	92220	CA	0	0	1
2016-07-15	70605	LA	0	0	1
2016-07-15	70601	LA	0	0	1
2016-07-15	30701	GA	0	0	1
2016-07-15	73130	OK	0	0	1
2016-07-15	31602	GA	0	0	3
2016-07-15	30721	GA	0	0	2
2016-07-15	78214	TX	0	0	1
2016-07-15	92231	CA	0	0	1
2016-07-15	79072	TX	0	0	1
2016-07-15	78758	TX	0	0	1
2016-07-15	38501	TN	0	0	1
2016-07-15	38501	TN	0	0	3
2016-07-15	76448	TX	0	0	1
2016-07-15	30165	GA	0	0	7
2016-07-15	34787	FL	0	0	1
2016-07-15	32819	FL	0	0	2
2016-07-15	77070	TX	0	0	1
2016-07-15	78748	TX	0	0	2
2016-07-15	78218	TX	0	0	1
2016-07-15	78230	TX	0	1	2
2016-07-15	78209	TX	0	0	1
2016-07-15	34759	FL	0	0	1
2016-07-15	79041	TX	0	0	1
2016-07-15	22025	VA	0	0	1
2016-07-15	31602	GA	0	0	1
2016-07-15	34769	FL	0	2	3
2016-07-15	77339	TX	0	0	2
2016-07-15	80020	CO	0	0	1
2016-07-15	75119	TX	0	0	7
2016-07-15	30701	GA	0	0	1
2016-07-15	30165	GA	0	0	1
2016-07-15	48093	MI	0	0	1
2016-07-15	28645	NC	0	0	1
2016-07-15	2780	MA	0	0	1
2016-07-15	76104	TX	0	0	2
2016-07-15	28358	NC	0	0	2
2016-07-15	28372	NC	0	0	2
2016-07-15	75125	TX	0	0	1
2016-07-15	96825	HI	0	0	2
2016-07-15	10701	NY	0	0	1
2016-07-15	53508	WI	0	0	1
2016-07-15	29505	SC	0	0	1
2016-07-15	38501	TN	1	0	1
2016-07-15	32819	FL	0	0	1
2016-07-15	30110	GA	0	0	1
2016-07-15	30117	GA	0	0	1
2016-07-15	68123	NE	0	0	1
2016-07-15	20191	VA	0	0	1
2016-07-15	96815	HI	0	0	1
2016-07-15	75604	TX	0	0	2
2016-07-15	68046	NE	0	0	1
2016-07-15	75501	TX	0	0	1
2016-07-15	70808	LA	0	0	4
2016-07-15	70808	LA	0	0	1
2016-07-15	52302	IA	0	0	1
2016-07-15	74019	OK	0	0	1
2016-07-15	76712	TX	0	0	1
2016-07-15	74129	OK	0	0	1
2016-07-15	23901	VA	0	0	1
2016-07-15	42103	KY	0	0	1
2016-07-15	29118	SC	0	0	1
2016-07-15	42701	KY	0	0	5
2016-07-15	42701	KY	0	0	1
2016-07-15	78599	TX	0	0	1
2016-07-15	78599	TX	0	1	2
2016-07-15	31602	GA	0	0	1
2016-07-15	28779	NC	1	1	5
2016-07-15	28779	NC	0	0	1
2016-07-15	29118	SC	0	0	2
2016-07-15	76063	TX	0	0	1
2016-07-15	28779	NC	0	0	1
2016-07-15	29505	SC	0	0	5
2016-07-15	78231	TX	0	0	1
2016-07-15	27529	NC	0	0	1
2016-07-15	27519	NC	0	0	1
2016-07-15	78640	TX	0	0	1
2016-07-15	30434	GA	0	0	1
2016-07-15	2780	MA	0	0	1
2016-07-15	1844	MA	0	0	1
2016-07-15	40160	KY	0	0	1
2016-07-15	54911	WI	0	0	1
2016-07-15	54949	WI	0	0	1
2016-07-15	54956	WI	0	0	1
2016-07-15	54911	WI	0	0	1
2016-07-15	31602	GA	0	1	1
2016-07-15	70601	LA	1	0	2
2016-07-15	1550	MA	0	0	3
2016-07-15	76104	TX	0	0	1
2016-07-15	78214	TX	0	1	2
2016-07-15	30117	GA	0	0	1
2016-07-15	66224	KS	0	0	1
2016-07-15	27858	NC	0	0	1
2016-07-15	85395	AZ	0	0	1
2016-07-15	85209	AZ	0	0	1
2016-07-15	27103	NC	0	0	1
2016-07-15	27514	NC	0	1	2
2016-07-15	75214	TX	0	0	1
2016-07-15	75093	TX	0	0	2
2016-07-15	76903	TX	0	0	1
2016-07-15	28160	NC	0	0	1
2016-07-15	77546	TX	0	0	1
2016-07-15	75119	TX	0	0	1
2016-07-15	28451	NC	0	0	1
2016-07-15	46368	IN	0	0	1
2016-07-15	31021	GA	0	0	1
2016-07-15	78542	TX	0	0	1
2016-07-15	78573	TX	0	1	1
2016-07-15	31516	GA	0	0	1
2016-07-15	28110	NC	0	0	1
2016-07-15	28147	NC	0	0	1
2016-07-15	50036	IA	0	0	1
2016-07-15	28625	NC	0	1	2
2016-07-15	85015	AZ	0	0	1
2016-07-15	42101	KY	0	0	1
2016-07-15	20850	MD	0	0	1
2016-07-16	78207	TX	0	1	1
2016-07-16	73130	OK	0	0	1
2016-07-16	79072	TX	0	0	1
2016-07-16	78573	TX	0	0	2
2016-07-16	78504	TX	0	0	4
2016-07-16	30165	GA	0	0	2
2016-07-16	85260	AZ	0	0	1
2016-07-16	78209	TX	0	0	1
2016-07-16	22192	VA	0	0	1
2016-07-16	30165	GA	0	0	1
2016-07-16	78628	TX	0	0	1
2016-07-16	30117	GA	0	0	1
2016-07-16	2301	MA	0	0	1
2016-07-16	48093	MI	0	0	1
2016-07-16	77377	TX	0	0	1
2016-07-16	74055	OK	0	0	1
2016-07-16	76104	TX	0	0	1
2016-07-16	72901	AR	0	0	1
2016-07-16	43055	OH	0	0	2
2016-07-16	96825	HI	0	0	1
2016-07-16	10701	NY	0	0	2
2016-07-16	50401	IA	0	0	1
2016-07-16	75670	TX	0	0	2
2016-07-16	70808	LA	0	0	1
2016-07-16	70808	LA	0	0	1
2016-07-16	74104	OK	0	0	1
2016-07-16	20176	VA	0	0	1
2016-07-16	42701	KY	0	0	2
2016-07-16	42701	KY	0	0	2
2016-07-16	28779	NC	0	0	2
2016-07-16	28779	NC	0	0	1
2016-07-16	88101	NM	0	0	1
2016-07-16	29505	SC	0	0	5
2016-07-16	78207	TX	0	0	1
2016-07-16	68130	NE	0	0	1
2016-07-16	28075	NC	0	0	1
2016-07-16	2780	MA	0	0	1
2016-07-16	30110	GA	0	0	2
2016-07-16	54956	WI	0	0	1
2016-07-16	48322	MI	0	0	1
2016-07-16	54911	WI	0	0	1
2016-07-16	1550	MA	0	0	1
2016-07-16	31023	GA	0	1	1
2016-07-16	30117	GA	0	0	1
2016-07-16	86001	AZ	0	0	1
2016-07-16	39819	GA	0	0	1
2016-07-16	85029	AZ	1	0	1
2016-07-16	78723	TX	0	0	1
2016-07-16	73505	OK	0	0	2
2016-07-16	76034	TX	0	0	1
2016-07-16	79415	TX	0	0	2
2016-07-16	76903	TX	0	0	1
2016-07-16	76903	TX	0	0	1
2016-07-16	76903	TX	0	0	1
2016-07-16	28147	NC	0	0	1
2016-07-16	85257	AZ	0	0	1
2016-07-16	47882	IN	0	1	1
2016-07-16	48346	MI	0	0	1
2016-07-17	70601	LA	0	0	1
2016-07-17	78130	TX	0	0	1
2016-07-17	78504	TX	0	0	4
2016-07-17	78504	TX	0	0	2
2016-07-17	30165	GA	0	0	3
2016-07-17	85260	AZ	0	0	1
2016-07-17	31029	GA	0	0	1
2016-07-17	78230	TX	0	0	2
2016-07-17	22025	VA	0	0	1
2016-07-17	22192	VA	0	0	1
2016-07-17	74074	OK	0	1	1
2016-07-17	30165	GA	0	0	2
2016-07-17	2062	MA	1	0	1
2016-07-17	30117	GA	0	0	2
2016-07-17	2301	MA	0	0	3
2016-07-17	28645	NC	0	0	1
2016-07-17	71822	AR	0	0	1
2016-07-17	74019	OK	0	0	2
2016-07-17	74055	OK	0	0	1
2016-07-17	72704	AR	0	0	1
2016-07-17	79106	TX	0	0	1
2016-07-17	40330	KY	0	0	1
2016-07-17	78254	TX	0	0	2
2016-07-17	92660	CA	0	0	2
2016-07-17	29505	SC	0	0	3
2016-07-17	30125	GA	0	0	1
2016-07-17	30110	GA	0	0	1
2016-07-17	78231	TX	0	0	1
2016-07-17	96815	HI	0	0	1
2016-07-17	29440	SC	0	0	1
2016-07-17	52302	IA	0	0	1
2016-07-17	28314	NC	0	0	1
2016-07-17	23901	VA	0	0	3
2016-07-17	42103	KY	0	0	2
2016-07-17	42103	KY	0	0	2
2016-07-17	29118	SC	0	0	2
2016-07-17	42701	KY	0	0	2
2016-07-17	42701	KY	0	0	2
2016-07-17	28779	NC	0	0	5
2016-07-17	46373	IN	0	0	1
2016-07-17	46373	IN	0	0	2
2016-07-17	88101	NM	0	0	1
2016-07-17	29505	SC	0	0	5
2016-07-17	78207	TX	0	0	1
2016-07-17	78231	TX	0	0	1
2016-07-17	27529	NC	0	0	1
2016-07-17	32250	FL	0	0	1
2016-07-17	78130	TX	0	0	1
2016-07-17	2780	MA	0	0	2
2016-07-17	45245	OH	0	0	2
2016-07-17	96744	HI	0	0	2
2016-07-17	65803	MO	0	0	1
2016-07-17	78214	TX	0	0	1
2016-07-17	30117	GA	0	0	1
2016-07-17	66224	KS	0	0	1
2016-07-17	76043	TX	0	0	1
2016-07-17	27514	NC	0	0	1
2016-07-17	79415	TX	0	0	1
2016-07-17	79415	TX	0	0	3
2016-07-17	76903	TX	0	0	1
2016-07-17	76903	TX	0	0	2
2016-07-17	76712	TX	0	0	1
2016-07-17	87801	NM	0	0	1
2016-07-17	32301	FL	0	0	1
2016-07-17	28147	NC	0	0	1
2016-07-17	68107	NE	0	0	1
2016-07-17	95618	CA	0	0	1
2016-07-17	42101	KY	0	0	3
2016-07-17	6484	CT	0	0	1
2016-07-17	47882	IN	0	0	1
2016-07-17	92660	CA	0	0	2
2016-07-18	78602	TX	0	0	1
2016-07-18	38501	TN	0	0	1
2016-07-18	78207	TX	0	0	2
2016-07-18	78148	TX	0	0	1
2016-07-18	36801	AL	0	0	1
2016-07-18	78573	TX	0	0	1
2016-07-18	78504	TX	0	0	1
2016-07-18	38501	TN	0	0	1
2016-07-18	76448	TX	1	1	3
2016-07-18	30165	GA	0	0	8
2016-07-18	32819	FL	0	0	1
2016-07-18	77356	TX	0	0	1
2016-07-18	23834	VA	0	1	2
2016-07-18	31029	GA	0	0	1
2016-07-18	78209	TX	0	0	1
2016-07-18	96813	HI	0	0	2
2016-07-18	30720	GA	0	0	1
2016-07-18	27519	NC	0	0	1
2016-07-18	79041	TX	0	0	2
2016-07-18	22025	VA	0	0	2
2016-07-18	85215	AZ	0	0	1
2016-07-18	34769	FL	0	0	2
2016-07-18	75119	TX	0	0	6
2016-07-18	30701	GA	0	0	1
2016-07-18	76058	TX	0	0	2
2016-07-18	75082	TX	0	0	1
2016-07-18	30117	GA	0	0	2
2016-07-18	2301	MA	0	0	1
2016-07-18	48093	MI	0	0	1
2016-07-18	85018	AZ	0	0	1
2016-07-18	2780	MA	0	0	1
2016-07-18	32258	FL	0	0	1
2016-07-18	79106	TX	0	0	1
2016-07-18	76104	TX	0	0	1
2016-07-18	76104	TX	0	0	1
2016-07-18	76104	TX	0	0	2
2016-07-18	28358	NC	0	0	1
2016-07-18	76104	TX	0	0	1
2016-07-18	75125	TX	1	0	3
2016-07-18	66441	KS	0	0	1
2016-07-18	78664	TX	0	0	1
2016-07-18	34769	FL	0	0	1
2016-07-18	43055	OH	0	0	1
2016-07-18	1844	MA	1	0	1
2016-07-18	96825	HI	1	0	2
2016-07-18	75082	TX	0	0	1
2016-07-18	10701	NY	0	0	4
2016-07-18	92660	CA	1	0	1
2016-07-18	30117	GA	0	0	3
2016-07-18	20191	VA	0	0	1
2016-07-18	20191	VA	0	0	1
2016-07-18	42757	KY	0	0	1
2016-07-18	77351	TX	0	0	2
2016-07-18	29440	SC	0	0	1
2016-07-18	38583	TN	0	0	1
2016-07-18	68117	NE	0	0	1
2016-07-18	29440	SC	0	0	1
2016-07-18	75501	TX	0	0	3
2016-07-18	75670	TX	0	0	1
2016-07-18	52402	IA	0	0	1
2016-07-18	76712	TX	0	0	2
2016-07-18	52302	IA	0	0	1
2016-07-18	79606	TX	0	0	1
2016-07-18	23901	VA	0	0	1
2016-07-18	42103	KY	0	0	2
2016-07-18	42103	KY	0	0	1
2016-07-18	23947	VA	0	0	2
2016-07-18	23901	VA	0	0	1
2016-07-18	29118	SC	0	0	1
2016-07-18	24540	VA	0	0	2
2016-07-18	42701	KY	2	2	4
2016-07-18	42701	KY	0	0	1
2016-07-18	42701	KY	1	2	4
2016-07-18	78599	TX	0	0	1
2016-07-18	78599	TX	0	0	1
2016-07-18	36830	AL	0	0	1
2016-07-18	2135	MA	0	0	1
2016-07-18	28779	NC	1	1	3
2016-07-18	29118	SC	0	0	1
2016-07-18	46323	IN	0	0	1
2016-07-18	28779	NC	0	0	1
2016-07-18	29505	SC	0	0	1
2016-07-18	70726	LA	0	0	1
2016-07-18	96720	HI	0	0	1
[truncated: 609,434 more rows]
